# Supplementary material for: Disturbance Dynamics and Its Effects on Carbon in Human‐Impacted Mountain Forests in Northwestern Yunnan, China
Source: Ecol Evol. 2025 Sep 14;15(9):e72165. doi: 10.1002/ece3.72165 (PMC12434075; doi:10.1002/ece3.72165)
Supplement: Supplementary file 2 — Data S1: ece372165‐sup‐0002‐Original data.xlsx. [file ECE3-15-e72165-s001.xlsx]

## Sheet: tree_ring
Year	ABGE-E3900-15	ABGE-E3900-18	ABGE-E3900-28	ABGE-E3900-29	ABGE-E3900-30	ABGE-E4000-1	ABGE-E4000-10	ABGE-E4000-11	ABGE-E4000-12	ABGE-E4000-14	ABGE-E4000-15	ABGE-E4000-16	ABGE-E4000-17	ABGE-E4000-19	ABGE-E4000-20	ABGE-E4000-21	ABGE-E4000-3	ABGE-E4000-8	ABGE-E4000-9	ABGE-E4100-10	ABGE-E4100-11	ABGE-E4100-12	ABGE-E4100-14	ABGE-E4100-16	ABGE-E4100-17	ABGE-E4100-18	ABGE-E4100-2	ABGE-E4100-20	ABGE-E4100-24	ABGE-E4100-25	ABGE-E4100-26	ABGE-E4100-6	ABGE-E4100-7	ABGE-E4100-8	ABGE-E4100-9	ABGE-E4200-1	ABGE-E4200-10	ABGE-E4200-11	ABGE-E4200-13	ABGE-E4200-14	ABGE-E4200-3	ABGE-E4200-4	ABGE-E4200-5	ABGE-E4200-6	ABGE-E4200-7	ABGE-E4200-8	ABGE-E4200-9	ABGE-N3500-3	ABGE-N3600-16
1677
1678
1679
1680
1681
1682
1683
1684
1685
1686
1687
1688
1689
1690
1691
1692
1693
1694
1695
1696
1697
1698
1699
1700
1701
1702
1703
1704
1705
1706
1707
1708
1709
1710
1711
1712
1713
1714
1715
1716
1717
1718
1719
1720
1721
1722
1723
1724
1725
1726
1727
1728
1729
1730
1731
1732
1733
1734
1735
1736
1737
1738
1739
1740
1741
1742
1743
1744
1745
1746
1747											0.81
1748											1
1749											0.59
1750											0.62
1751											0.51
1752											0.67
1753											0.72
1754											0.82
1755											0.99
1756											0.71
1757											0.6
1758											0.43
1759											0.69
1760											0.67
1761											0.38
1762											0.4
1763											0.31
1764											0.22
1765											0.18
1766											0.28
1767											0.3
1768											0.39
1769											0.59
1770											0.64
1771											0.63
1772											0.62
1773											0.35
1774											0.21					0.43
1775											0.39					0.51
1776											0.47					0.37
1777											0.35					0.5
1778											0.4					0.53
1779											0.24					0.5
1780											0.3					0.63
1781											0.26					0.5
1782											0.39					0.35
1783											0.4					0.27
1784											0.28					0.38
1785											0.36					0.36
1786											0.43					0.48
1787											0.58					0.47
1788											0.34					0.51
1789											0.29					0.49
1790											0.37					0.49
1791											0.4					0.46
1792											0.47					0.7
1793											0.71					0.45
1794											0.66					0.52
1795											0.5					0.34
1796											0.56					0.56
1797											0.45					0.39
1798											0.61					0.39
1799											0.37					0.49
1800											0.38					0.47
1801											0.41					0.57
1802											0.33					0.49
1803											0.32					0.52
1804											0.08					0.59
1805											0.05					0.62
1806											0.02					0.56
1807											0.06					0.72
1808											0.11					0.48
1809											0.12					0.64
1810											0.19					0.73
1811											0.19					0.5
1812											0.13					0.76
1813											0.12					0.36
1814											0.18					0.2
1815											0.34					0.21
1816											0.26					0.14
1817											0.2					0.39
1818											0.25					0.37
1819											0.24					0.52
1820											0.27					0.65
1821											0.2					0.87
1822											0.21					0.81
1823											0.17					1.02
1824											0.18					0.92
1825											0.08					0.74
1826											0.18					0.79
1827											0.19					1.09
1828											0.27					0.99
1829											0.36					1.1
1830											0.34					0.9
1831											0.33					0.79
1832											0.35					0.64
1833											0.33					0.61
1834											0.24					0.7
1835											0.28					0.5
1836											0.2					0.76
1837											0.23					0.6
1838											0.22					0.52
1839											0.25					0.44
1840											0.31					0.39
1841											0.44					0.43
1842											0.42					0.52
1843											0.55					0.55
1844											0.66					0.5
1845											0.44					0.68
1846											0.4					0.64
1847											0.44					0.76
1848											0.52					0.57
1849											0.52					0.82
1850											0.37					0.63
1851											0.3					0.61
1852											0.31					0.37
1853											0.36					0.39
1854											0.3					0.69
1855											0.29					0.55
1856											0.36					0.44
1857											0.34					0.28
1858											0.42					0.3							1.12
1859											0.34					0.28							1.29
1860											0.28					0.33							0.92
1861											0.18					0.26							1
1862											0.19					0.36							1.08
1863											0.31					0.45							0.83
1864											0.29					0.53							0.84
1865											0.31					0.55							0.76
1866											0.31					0.38							0.67
1867											0.31					0.35							0.67
1868											0.29					0.43							0.72
1869											0.23					0.59							0.69
1870											0.19					0.57							0.65
1871											0.35					0.41							0.65
1872											0.29					0.51							0.67
1873											0.32					0.49				1.93			0.74
1874											0.28					0.64				1.05			0.72
1875											0.28					0.8				0.97			0.78
1876											0.25					0.57				1.22			0.71
1877											0.35					0.61				1.34			0.66
1878											0.27					0.78				1.54			0.72
1879											0.32		0.09			0.61				1.49			0.77																									1.57
1880											0.3		0.09			0.25				1.17			1.1																									1.51
1881											0.25	1.1	0.07			0.23				1.23			1.49											2.94														1.44
1882											0.23	1.39	0.13		0.56	0.28				1.64			1.35											2.29														1.66
1883											0.26	0.99	0.19		0.32	0.4				0.91			1.77											2.37														1.5
1884											0.23	0.77	0.11		0.34	0.7				0.84			1.32											1.33														1.48
1885											0.23	1.12	0.14		0.48	0.78				1.07			1.29											0.96														1.2
1886											0.15	1.46	0.07		0.49	1.05				1.2			1.38											1.19	1.8													1.56
1887											0.19	1.26	0.07		0.53	0.94				0.87			1.19											1.39	1.56													1.19
1888											0.14	1.11	0.05		0.52	0.92				0.67			1.02											1.33	1.42													1.21
1889											0.14	0.73	0.16		0.54	0.79				0.53			1.17											0.98	1.03													1.65
1890											0.11	0.63	0.14		0.34	0.56				0.68			1.47											1.39	1.03													1.6
1891											0.19	0.61	0.13		0.33	0.87				0.86			1.13											1.08	0.87													1.4
1892											0.13	0.62	0.1		0.39	0.7				0.89			0.83											1.21	1.17													1.37
1893											0.15	0.38	0.08		0.53	0.54				1.01			0.73											0.96	0.96													1.36
1894											0.18	0.39	0.07		0.43	0.68				1.2			0.83											0.68	0.74													1.15
1895											0.13	0.43	0.12		0.36	0.86				1.11			0.64											0.63	0.96													0.97
1896											0.11	0.39	0.21		0.34	0.62				1.07			0.6											0.45	1.11													0.8
1897											0.12	0.36	0.17		0.32	0.52				0.97			0.47											0.64	1.31													0.8
1898											0.22	0.53	0.14		0.35	0.58				0.94			0.3											0.74	1.36													0.84
1899											0.2	0.64	0.26		0.55	0.36				0.95			0.28											0.9	1.38													1.04
1900											0.17	0.43	0.13		0.54	0.61				1.03			0.37											1.15	1.07													1.15
1901											0.16	0.57	0.18		0.38	0.66				1			0.4											0.67	1.08													1.1
1902											0.16	0.47	0.07		0.48	0.81				0.96			0.45									0.96		0.54	1.03													1.29
1903											0.13	0.54	0.11		0.28	0.71				1.02			0.41									1.1		0.52	0.85													0.93
1904											0.12	0.42	0.22		0.3	1.01				0.77			0.49									1.19		0.47	0.83													0.81
1905											0.16	0.35	0.2		0.24	1.06				0.98			0.62									1.11		0.48	0.84													0.81
1906											0.18	0.38	0.1		0.36	1.03				1			0.64									1.13		0.43	0.92													0.93
1907											0.16	0.4	0.08		0.64	1.18				1.08			0.66									1		0.27	0.96													1.3
1908											0.12	0.43	0.08		0.28	1.02				1.03			0.47									1.3		0.17	0.92													1.28
1909											0.16	0.45	0.07		0.26	0.96				0.8			0.39									1.07		0.15	0.75													1.36
1910											0.14	0.43	0.09		0.38	0.87				0.96			0.36									0.8		0.26	0.97													1.96
1911											0.13	0.51	0.12		0.27	0.81				0.86			0.64									0.46		0.25	0.94													1.66
1912											0.16	0.49	0.08		0.28	0.9				0.92			0.77									0.44		0.27	1.02													1.41
1913											0.18	0.66	0.09		0.34	0.84			0.79	0.61			1.02									0.45		0.29	0.97													1.89
1914											0.08	0.41	0.07		0.25	0.8			1.41	0.5			1.77									0.4		0.32	0.75													1.69
1915											0.18	0.32	0.11		0.35	0.64			1.71	0.51			2.64									0.4		0.34	0.72													1.65
1916											0.11	0.36	0.14		0.2	0.8			1.47	0.42			2.5									0.33		0.54	0.78													1.86
1917											0.14	0.32	0.11		0.21	0.86			1.47	0.49			2.11									0.25		0.49	1.22													1.99
1918											0.19	0.3	0.06		0.09	0.62			0.93	0.54			1.96									0.29		0.52	1.26													1.74
1919											0.19	0.36	0.05		0.44	0.54			1.03	0.44			1.75									0.41		0.63	1.33													1.78
1920											0.13	0.25	0.06		0.7	0.52			1.06	0.57			1.28									0.56		0.55	0.84													2.52
1921											0.16	0.28	0.06		0.29	0.45			1.13	0.4			1.13									0.65		0.42	1.21													1.78
1922											0.13	0.32	0.07		0.4	0.54			1.2	0.44			1.54									0.85		0.65	0.96													1.84
1923											0.19	0.31	0.14		0.39	0.55			1.3	0.49			1.17									0.8		0.72	1.09													1.83
1924											0.08	0.3	0.1		0.46	0.54			1.69	0.64			1.07									0.73		0.55	1.12													1.59
1925											0.11	0.31	0.12		0.46	0.61			1.83	0.66			0.75									0.61		0.54	0.7													2.43
1926										1.07	0.11	0.29	0.12		0.39	0.64			1.79	0.61			0.6									0.49		0.43	0.23													2.25
1927										0.87	0.12	0.27	0.12		0.45	0.92			1.56	0.62			0.66									0.36		0.46	0.37													1.61
1928										0.97	0.13	0.26	0.11		0.64	0.86			1.32	0.45			0.41									0.53	0.94	0.5	0.72													2.58
1929										0.8	0.14	0.22	0.06		0.51	0.95			1.33	0.47			0.36									0.34	1.24	0.26	1.02													2.27
1930										0.6	0.2	0.46	0.1		0.45	0.98			1.59	0.47			0.32									0.4	0.74	0.24	0.62													3.02
1931										0.84	0.15	0.43	0.1		0.51	1.13			1.42	0.63			0.36					1.09				0.57	0.68	0.28	0.45													2.2
1932										0.98	0.17	0.43	0.08		0.42	1.13			1.52	0.73			0.75					1.2				0.67	0.82	0.31	0.7													1.64
1933										0.74	0.14	0.41	0.13		0.48	1.14			1.31	0.76			0.66					1.31				0.88	0.75	0.47	0.69													1.97
1934										0.68	0.15	0.29	0.09		0.36	0.81			1.29	0.6			0.62					1.24				0.98	0.9	0.28	1.05													1.8
1935										0.78	0.2	0.33	0.12		0.25	0.69			1.27	0.69			1.15					1.4				0.74	0.69	0.3	0.46													1.76
1936										0.95	0.15	0.32	0.1		0.27	0.74			0.95	0.49			1.25					1.47				0.66	0.93	0.24	0.32									0.63				1.65
1937										0.62	0.19	0.3	0.19		0.38	0.87			1.12	0.38			1.33					1.4				0.58	0.69	0.29	0.29									1.76				1.77
1938										0.55	0.19	0.21	0.21		0.27	0.99			1.16	0.3			1.27					1.51				0.56	0.41	0.26	0.33									1.51				1.05
1939										0.73	0.13	0.27	0.1		0.35	0.73			1.23	0.25			1.1					1.34				0.62	0.77	0.23	0.23									1.87				1.67
1940						1.02				0.71	0.11	0.28	0.11		0.38	0.69			1.19	0.22			0.88					1.25				0.86	0.66	0.19	0.51									2.13				2.97
1941						1.02				0.72	0.15	0.31	0.15		0.37	0.7			1.12	0.27			0.69					1.31				0.69	0.63	0.27	0.45									2.29				3.04	2.11
1942						0.93				0.56	0.17	0.32	0.11		0.32	0.73			1.1	0.34			0.76				2.23	1.44				1.01	0.59	0.16	0.34									1.7				2.42	2.57
1943						1.38				0.68	0.16	0.28	0.21		0.38	0.4			1.33	0.39			0.66				2.62	1.35				0.67	0.35	0.18	0.35									1.24				3	2.27
1944						1.36				0.8	0.12	0.28	0.19		0.28	0.37			1.17	0.47			0.62				0.13	1.41				0.66	0.45	0.24	0.29									1.76				4.41	3
1945						1.2				0.9	0.17	0.4	0.13		0.24	0.37			1.12	0.67			0.88				0.18	1.05				0.54	0.85	0.19	0.22									1.41				4.5	2.23
1946						2.19				0.96	0.13	0.34	0.1		0.33	0.31			1.08	0.54			1.48				0.19	1.15				0.38	0.52	0.2	0.23									1.23				3.74	2.45
1947						2.47				0.79	0.12	0.3	0.06		0.41	0.42			1.16	0.36			1.74				0.17	0.79				0.45	0.79	0.28	0.23									1.72				3.59	1.98
1948						2.1			0.47	0.78	0.18	0.22	0.05		0.38	0.36			1.06	0.47			1.1				0.07	0.8				0.47	0.64	0.28	0.27									1.61				4.38	1.97
1949						1.65			0.37	0.83	0.2	0.24	0.06		0.34	0.35			1.14	0.6			1.04				0.17	0.75				0.72	0.64	0.35	0.15									0.78				4.78	1.96
1950						1.38		0.99	0.68	0.82	0.26	0.33	0.06		0.34	0.47			1.15	0.42			1.05				0.11	0.72				1.06	0.81	0.33	0.28									1.23				3.68	2.82
1951						0.99		1.64	0.54	0.51	0.17	0.32	0.08		0.34	0.37		1.02	1.14	0.34			0.86	2.04	0.59		0.09	0.92				0.96	1.03	0.4	0.2									1.24				3.85	3.31
1952						1.17		1.55	0.67	0.56	0.12	0.26	0.17		0.37	0.42		0.66	0.99	0.39			0.72	2.11	1.13		0.06	0.72				1.16	0.86	0.37	0.2	0.55								1.24				3.1	3.12
1953						0.7		1.51	0.79	0.62	0.15	0.22	0.06		0.31	0.58		0.99	0.85	0.42			0.78	1.69	1.25		0.09	0.94				1.4	1.11	0.45	0.4	1.36								1.29				4.95	3.01
1954						0.85		1.61	0.69	0.67	0.13	0.27	0.09		0.51	0.46		1.17	0.93	0.37			0.7	1.84	1.57		0.15	1.32				0.82	0.83	0.39	0.17	1.81								1.36				5.04	2.83
1955						0.75		1.21	0.59	0.61	0.13	0.22	0.14		0.47	0.55		1.22	1.31	0.28			0.74	1.78	1.48		0.1	1.1				0.8	0.86	0.3	0.15	1.61								1.88				4.69	2.7
1956						0.96		1.18	0.62	0.56	0.11	0.17	0.08	1.17	0.57	0.57		1.46	1.1	0.3			0.74	1.64	1.42		0.17	1.32				0.73	0.95	0.31	0.08	2.34								1.82				5.03	1.22
1957						0.9		1.19	0.64	0.65	0.06	0.15	0.07	1.3	0.45	1		1.15	1.04	0.33			0.42	1.5	1.36		0.22	1.28				0.51	1.19	0.21	0.11	1.24								1.67				5.28	1.78
1958						0.75		1.5	0.61	0.52	0.1	0.21	0.06	0.91	0.63	1.13		0.77	1.14	0.28			0.32	1.54	1.65		0.33	1.56				0.33	1.02	0.37	0.11	1.6								1.67				5.46	1.57
1959						0.57		1.62	0.78	0.66	0.09	0.18	0.04	1.17	0.53	0.99		0.71	1.1	0.23			0.61	1.58	1.47		0.22	1.33				0.31	1.52	0.28	0.09	2.32								1.52				5.17	1.65
1960						0.48		1.33	0.44	0.57	0.1	0.21	0.05	0.63	0.48	1.22		0.81	0.18	0.19			0.55	1.71	1.4		0.3	1.06				0.33	0.79	0.24	0.13	3.16								1.41				4.64	1.95
1961						0.4		1.25	0.85	0.64	0.13	0.14	0.05	0.6	0.42	1.16		1.11	0.8	0.25	0.73		0.64	1.83	1.11		0.36	1.29				0.22	0.44	0.38	0.14	1.6								1.49				4.58	1.63
1962						0.43		0.78	0.38	0.44	0.09	0.13	0.03	0.37	0.43	0.87		1.1	0.93	0.3	0.75		0.57	2.01	1.04		0.33	1.3				0.19	0.48	0.46	0.16	2.68				1.48				1.39				4.62	1.46
1963						0.49		1	0.4	0.41	0.09	0.13	0.07	0.5	0.38	0.72		0.78	0.97	0.2	0.74		0.7	1.96	0.95		0.18	1.68				0.18	0.48	0.35	0.23	1.79				1.25				1.29				4.09	2.04
1964						0.47		1.11	0.71	0.45	0.11	0.14	0.07	0.84	0.3	0.88		1.04	0.85	0.17	0.64		0.36	1.65	0.96		0.11	2.54				0.29	0.65	0.54	0.15	2.27				1.52				1.48		0.38		4.58	1.88
1965						0.46	1.41	1.35	0.51	0.5	0.1	0.15	0.04	0.71	0.36	1.14		2.2	0.96	0.22	0.33		0.19	1.56	1.25		0.07	2.82				0.45	0.64	0.6	0.14	2.94				1.79				0.94		1.41		5.02	1.87
1966						0.54	1.48	1.21	0.64	0.54	0.09	0.23	0.04	0.65	0.48	0.72		1.58	0.97	0.2	0.35		0.15	1.58	1.23		0.08	2.58				0.41	0.47	0.69	0.21	2.38				1.79				1.44		1.63		4.94	2.15
1967						0.98	1.2	1.17	0.64	0.47	0.1	0.13	0.07	0.71	0.59	0.71		1.41	0.98	0.21	0.48		0.17	1.54	1.53		0.08	2.38				0.43	0.66	0.61	0.18	1.68				2.17				1.88		2.04		5.49	1.96
1968						1.14	1.16	1.71	0.51	0.37	0.09	0.19	0.07	0.46	0.5	0.94		1.44	1.19	0.21	0.31		0.23	1.26	1.4		0.16	2.14				0.44	0.69	0.6	0.19	2.4				2				1.99		1.95		5.93	1.69
1969						1	1.01	1.3	0.45	0.41	0.14	0.19	0.06	0.58	0.52	0.97		1.93	1.1	0.15	0.13		0.3	0.94	1.21		0.11	1.76				0.42	0.9	0.36	0.19	2.1				1.47				1.81		1.96		6.18	1.44
1970						0.61	0.46	1.76	0.94	0.69	0.12	0.22	0.05	0.91	0.46	0.62	1	1.64	0.83	0.19	0.32		0.26	0.88	0.72		0.14	1.56				0.39	1.46	0.35	0.17	1.84				2.17				2.19		0.97		6.36	1.63
1971						0.65	1.43	1.3	1.08	1.05	0.11	0.2	0.06	0.33	0.36	0.88	1	2.01	0.91	0.18	0.35		0.3	0.97	0.81		0.04	1.7				0.54	1.79	0.36	0.15	2.44				1.61				1.95		1.18		6	1.25
1972						0.58	1.65	1.16	0.78	1.35	0.12	0.22	0.03	0.34	0.36	0.99	1.43	1.2	0.85	0.21	0.38		0.34	0.92	1.06		0.15	1.63				0.42	1.83	0.35	0.18	2				1.46				2.07		1.46		4.84	1.3
1973						0.79	1.17	1.26	0.73	1.06	0.08	0.25	0.05	0.57	0.28	1.12	1.48	1.1	0.91	0.24	0.28		0.42	0.84	1.12		0.14	2.14				0.53	1.57	0.39	0.16	2.31				2.05				2.22		1.72		4.89	1.36
1974						0.84	1.31	1.09	0.68	0.72	0.06	0.15	0.05	0.45	0.3	1.06	1.2	1.14	0.95	0.15	0.37		0.98	1.13	1.17		0.16	3.04				0.44	1.36	0.38	0.21	2.6				2.28				2.22		1.53		5.45	1.55
1975						0.75	1.25	1.14	0.69	0.6	0.1	0.26	0.06	0.53	0.31	1.09	1.3	1.15	0.74	0.35	0.2		1.36	0.78	1.23		0.17	2.7				0.33	1.1	0.21	0.21	3.02				2.3				2.69		1.12		5	1.21
1976						0.7	1.17	1.11	0.57	0.74	0.07	0.21	0.06	0.56	0.31	0.89	1.13	0.93	0.68	0.3	0.31		1.36	0.88	1.04		0.24	2.33				0.27	0.92	0.26	0.05	2.67				2.09				2.75		3.12		5.07	1.19
1977						0.43	1.32	1.18	0.7	0.51	0.11	0.19	0.08	0.85	0.26	0.99	0.98	0.76	0.57	0.37	0.25	1.73	1	0.93	0.85		0.22	1.69				0.36	0.75	0.26	0.06	2.79				2.24				1.92		1.56		5.73	1.15
1978						0.44	1.33	1.08	0.49	0.38	0.11	0.16	0.06	0.43	0.23	1.01	1.15	0.85	0.59	0.38	0.13	1.09	0.72	1.02	0.72		0.17	1.66				0.29	0.61	0.23	0.12	2.31				2.28				2.59		1.27		5.19	0.92
1979						0.54	1.12	0.86	0.47	0.47	0.07	0.19	0.05	0.28	0.29	0.9	0.98	0.81	0.78	0.24	0.22	1.01	0.91	0.96	0.98		0.17	1.45				0.26	1.02	0.24	0.1	2.64				2.08				2.71		1.69		5.26	0.81
1980						0.55	1.09	1.06	0.45	0.56	0.08	0.24	0.06	0.51	0.25	0.75	1.07	0.7	0.72	0.23	0.3	0.76	0.38	1.04	1.08		0.13	0.72		1.77		0.22	1.12	0.2	0.08	3.01				2.29				3.13		1.39		5.25	1.27
1981				1.32		0.62	1.03	0.96	0.46	0.44	0.1	0.24	0.1	0.71	0.38	0.78	1.48	0.85	0.76	0.3	0.51	1.1	0.38	0.79	1.12		0.18	0.39		1.34		0.11	1.01	0.19	0.1	3.26				2.59				2.82		0.92		3.74	1.39
1982				1.47		0.67	0.84	0.7	0.39	0.5	0.09	0.28	0.11	0.94	0.33	0.6	1.27	0.74	0.87	0.34	0.17	0.02	0.38	0.75	1.44		0.24	0.43	0.83	1.72		0.14	1.09	0.15	0.07	3.06				3.55				2.45		1.22		3.54	1.28
1983		1.04		1.46		0.7	0.7	1	0.49	0.41	0.06	0.32	0.12	0.91	0.23	0.57	1.35	0.7	0.91	0.3	0.56	1.11	0.45	0.68	1.53		0.19	0.53	1.27	1.25		0.14	1.07	0.09	0.06	2.61				5.05				2.49		0.73		3.1	0.98
1984		0.99		1.89		0.51	0.92	0.92	0.63	0.38	0.12	0.32	0.09	0.67	0.31	0.36	1.11	0.71	0.78	0.23	0.46	1.07	0.47	0.49	1.51		0.28	0.43	0.77	1.41		0.11	1.04	0.06	0.1	1.37				4.82				2.54	0.92	1.62	1.16	2.62	0.71
1985		1.36		1.42		0.61	0.99	1	0.56	0.34	0.1	0.54	0.09	0.42	0.25	1.01	1	0.88	0.72	0.24	0.43	1.25	0.89	0.38	1.29		0.36	1.31	1.49	1.33		0.1	0.75	0.09	0.11	1.51				3.59				2	1.43	1.38	1.41	3.48	0.54
1986		1.04	1.57	1.86		1.18	1.14	0.81	0.73	0.41	0.12	0.3	0.16	0.42	0.32	0.97	0.96	1.14	0.74	0.23	0.49	0.45	0.72	0.43	1.51		0.21	1.35	1.32	1.55		0.18	0.62	0.1	0.15	1.5				2.28				2.19	1.27	1.74	1.67	2.11	0.77
1987		0.98	1.62	1.84		1.14	1.05	1.04	0.53	0.45	0.08	0.37	0.03	0.67	0.33	1.08	0.65	1.03	0.66	0.13	0.53	0.62	0.64	0.28	1.46		0.17	1.72	1.84	1.55		0.18	0.81	0.11	0.12	1.01				2.14				2.59	0.82	1.28	1.14	2.15	0.63
1988		0.64	1.79	1.23		1.26	0.87	1.03	0.43	0.57	0.07	0.35	0.03	0.55	0.31	0.8	0.74	0.97	0.57	0.1	0.43	0.79	0.66	0.57	1.21		0.12	2.18	1.74	0.99		0.14	0.7	0.12	0.15	0.82				1.77			0.32	2.44	0.63	0.68	0.42	2.89	1.01
1989	1.27	0.54	1.57	1.15		0.8	0.96	0.82	0.47	0.51	0.1	0.25	0.08	0.29	0.32	0.57	0.93	1.14	0.59	0.17	0.37	0.99	0.57	0.6	1.17		0.11	1.63	0.73	1.18		0.09	0.66	0.12	0.08	0.51				1.74			0.52	2.98	0.72	0.75	0.85	4.34	0.81
1990	1.47	0.75	1.75	1.3		0.7	0.92	0.77	0.4	0.7	0.09	0.26	0.03	0.34	0.24	0.32	0.96	1.59	0.74	0.1	0.41	1.15	0.25	0.63	1.35	1.51	0.11	1.68	0.94	1.56		0.13	0.64	0.16	0.11	0.65		1.07		1.85			0.64	2.85	0.73	1.38	1.72	3.76	0.5
1991	1.44	0.86	1.72	1.8		0.62	0.97	0.77	0.6	0.61	0.11	0.25	0.04	0.42	0.33	0.52	0.67	1.35	0.74	0.2	0.35	1.09	0.21	0.7	1.65	2.03	0.1	1.21	1	1.64		0.1	0.59	0.24	0.05	0.46	1.98	1.06		1.4			1.27	3.33	1.07	2.15	2.06	3.43	0.61
1992	1.53	0.89	1.49	1.46	2.35	0.49	0.91	0.83	0.58	0.57	0.09	0.29	0.04	0.42	0.34	0.46	0.95	1.42	0.87	0.14	0.38	0.8	0.21	0.62	1.31	1.12	0.1	1.49	1.05	1.34	1.97	0.14	0.72	0.32	0.14	0.3	1.33	0.77		2.25	1.35		0.72	4.45	3.94	1.83	0.88	2.67	0.59
1993	2.58	0.78	0.9	1.05	3.06	0.46	0.82	0.77	0.44	0.64	0.08	0.33	0.03	0.44	0.44	0.88	0.96	1.32	0.87	0.2	0.16	0.89	0.19	0.66	1.25	1.51	0.1	1.38	0.34	1.23	1.49	0.11	0.71	0.29	0.16	0.28	0.46	0.69		2.62	1.21		0.89	4.32	3.85	1.04	0.43	2.86	1.07
1994	2.04	0.66	0.77	1.19	3.59	0.65	1.01	0.92	0.52	0.58	0.09	0.35	0.05	0.46	0.45	0.85	0.33	0.48	0.87	0.13	0.32	0.43	0.19	0.28	0.93	1.7	0.06	1.29	0.2	1.03	1.46	0.08	0.43	0.34	0.34	0.23	0.47	0.87		1.38	2.86		1.06	2.1	2.98	0.67	0.48	1.83	1.05
1995	1.89	0.51	1.08	1.16	2.82	0.39	0.81	0.79	0.27	0.16	0.11	0.16	0.09	0.43	0.23	0.71	0.4	0.21	0.57	0.09	0.19	0.51	0.23	0.4	0.45	1.65	0.11	1.41	0.58	0.48	1.01	0.08	0.37	0.36	0.17	0.19	0.12	0.56		1.47	0.4		0.66	1.68	3.51	0.45	0.19	1.64	0.43
1996	1.6	0.97	0.81	1.48	0.54	0.36	0.67	0.49	0.16	0.13	0.08	0.14	0.04	0.17	0.2	0.42	0.29	0.19	0.7	0.08	0.42	0.47	0.19	0.51	0.51	1.63	0.14	1.45	0.09	0.99	1.12	0.09	0.12	0.51	0.2	0.06	0.74	1.05		1.44	0.62		0.53	1.92	3.13	0.33	0.41	1.2	0.35
1997	1.14	0.62	0.55	2.22	0.29	0.45	0.73	0.39	0.14	0.18	0.09	0.15	0.07	0.1	0.26	0.31	0.43	0.27	0.32	0.08	0.3	0.35	0.09	0.44	0.34	1.72	0.15	1.84	0.04	0.7	1.23	0.16	0.13	0.27	0.16	0.07	1.1	0.81		2.23	0.73		0.38	2.33	2.65	0.38	0.92	1.19	0.38
1998	0.73	0.62	0.69	0.73	0.14	0.5	0.81	0.29	0.27	0.45	0.09	0.2	0.12	0.11	0.39	0.52	0.38	0.25	0.7	0.08	0.36	0.8	0.11	0.42	0.59	2.2	0.18	1.84	0.38	1.34	1.02	0.2	0.19	0.34	0.12	0.18	0.91	0.51		2.23	0.93		0.63	2.94	1.63	0.47	1.38	1.45	0.66
1999	0.73	0.81	1.22	1.47	0.12	0.78	0.65	0.44	0.22	0.69	0.12	0.19	0.12	0.12	0.36	0.28	0.93	0.47	0.83	0.09	0.27	1.24	0.15	0.44	0.64	2.16	0.15	1.52	0.27	1.55	1.5	0.31	0.12	0.19	0.11	0.17	1.11	0.89	1.19	2.11	1.42		0.66	3.23	2.31	0.72	2.01	1.81	0.59
2000	0.93	1.38	1.61	1.62	0.57	0.89	0.51	0.36	0.52	0.69	0.1	0.31	0.08	0.27	0.4	0.53	1.05	0.88	0.92	0.1	0.31	1.27	0.2	0.41	1.21	2.72	0.12	1.36	0.3	2.2	2.23	0.36	0.41	0.29	0.13	0.29	1.08	1	0.66	2.62	1.04		0.27	2.87	1.24	0.76	2.15	2.22	0.71
2001	0.63	2.02	1.85	1.84	0.71	0.69	1.35	0.85	0.52	0.87	0.08	0.33	0.11	0.39	0.65	0.96	1.09	1.06	0.26	0.11	0.34	1.78	0.15	0.25	1.76	2.82	0.08	1.47	0.86	2.34	2.14	0.42	0.44	0.26	0.07	0.32	2.02	1.96	0.81	1.86	1.16	0.58	0.49	2.08	1.88	0.59	2.76	3.42	0.96
2002	0.35	1.44	1.67	2.31	0.81	0.66	0.92	1.27	0.58	0.82	0.11	0.45	0.15	0.7	0.56	1.12	1.03	0.98	0.91	0.11	0.29	1.7	0.15	0.26	1.87	2.59	0.11	1.07	0.92	2.37	2.17	0.35	0.37	0.56	0.07	0.23	1.65	1.7	1.07	2.29	0.95	0.16	0.95	1.76	1.85	0.67	2.35	3.14	1.04
2003	2	1.54	1.79	3.34	0.74	0.47	0.64	1.22	0.74	0.78	0.28	0.4	0.05	0.59	0.45	0.43	1.01	0.85	0.53	0.1	0.21	1.42	0.13	0.24	2.01	2.74	0.11	0.97	1.15	2.6	2.52	0.22	0.4	0.66	0.09	0.15	2.35	1.09	1.21	1.82	1.05	1.57	0.78	2.58	2.19	0.85	2.53	3.96	0.87
2004	2.04	1.66	1.35	2.77	0.9	0.47	0.97	1.29	0.48	0.74	0.08	0.3	0.1	0.62	0.34	0.57	1	0.85	0.59	0.1	0.22	1.38	0.11	0.28	1.63	1.78	0.14	0.55	0.89	2.15	1.97	0.54	0.28	0.46	0.06	0.09	2.27	1.57	1.56	2.56	0.93	5.82	0.93	2.96	1.58	0.79	2.1	3.96	0.81
2005	2.02	0.78	0.36	1.55	1.62	0.49	0.96	0.92	0.48	0.93	0.1	0.4	0.08	0.61	0.4	0.81	1.32	0.82	0.51	0.07	0.25	1.21	0.17	0.24	1.78	2.46	0.11	0.63	0.58	1.64	2.57	0.38	0.33	0.26	0.06	0.17	1.32	0.91	1.07	3.47	1.1	4.76	0.81	2.95	1.34	1.37	0.93	4.16	0.81
2006	2.16	1.24	0.51	1.21	1.42	0.61	0.86	1.02	0.54	1.08	0.08	0.27	0.09	0.67	0.48	0.58	1.26	0.99	0.43	0.09	0.39	1.92	0.11	0.3	1.48	2.18	0.08	0.17	0.52	1.97	3.2	0.19	0.32	0.1	0.07	0.14	1.56	2.17	1.09	3.13	1.14	1.33	1.39	3.23	2.08	1.66	1.45	3.02	0.79
2007	2.04	1.48	1.44	1.58	1.24	0.65	1.02	0.82	0.29	1.09	0.11	0.22	0.05	0.89	0.28	0.22	1.27	0.86	0.8	0.34	0.35	1.14	0.13	0.28	1.65	2.16	0.08	0.26	0.86	2.51	2.92	0.21	0.48	0.18	0.08	0.18	1.29	2.4	1.61	2.34	0.95	1.95	1.14	2.67	2.5	2.06	1.46	2.3	0.76
2008	2.45	1.34	0.78	1.38	2.48	0.76	0.91	0.77	0.42	0.84	0.12	0.42	0.06	1	0.33	0.32	1.28	1.2	0.83	0.1	0.24	1.16	0.21	0.3	1.55	2.27	0.09	0.16	0.83	2.08	1.89	0.22	0.52	0.24	0.09	0.18	1.61	1.89	1.22	2.21	1.87	1.99	2.55	3.46	1.69	1.63	0.75	1.98	0.94
2009	1.85	1.41	0.7	1.17	2.27	1.03	0.97	0.69	0.44	0.9	0.13	0.46	0.13	1.01	0.34	0.43	1.3	1.03	0.87	0.1	0.28	1.14	0.19	0.43	1.59	2.08	0.12	0.15	1.2	2.33	1.87	0.31	0.52	0.28	0.08	0.15	2.26	3.11	1.52	2.16	3.48	3.98	1.93	3.13	1.78	1.93	0.77	2.23	1.24
2010	1.57	1.55	1.05	1.79	1.78	1.11	1.03	0.76	0.62	1.09	0.17	0.51	0.15	0.85	0.36	0.58	1.09	1.16	0.91	0.13	0.77	1.06	0.21	0.43	1.42	1.99	0.13	0.06	1.92	2.02	1.89	0.44	0.54	0.28	0.11	0.21	1.95	2.96	1.48	1.78	2.25	2	2.19	3.28	1.74	1.74	0.95	1.61	0.87
2011	0.48	1.06	0.73	1.38	1.29	0.8	0.82	1.25	0.55	1.21	0.14	0.57	0.06	0.82	0.93	0.81	0.93	1.06	0.78	0.1	0.56	1.21	0.27	0.34	1.06	2.54	0.13	0.16	1.66	1.58	1.5	0.41	0.57	0.42	0.11	0.14	1.12	1.91	1.81	2	1.56	2.12	1.27	2.73	1.78	1.06	1.1	1.24	0.76
2012	0.29	0.92	0.85	2.28	1.25	0.56	0.95	1.28	0.73	1.24	0.12	0.5	0.15	0.69	0.35	0.7	0.83	0.92	0.87	0.14	0.46	1.37	0.4	0.79	0.89	2.94	0.1	0.09	1.98	2.2	1.97	0.27	0.54	0.32	0.07	0.17	1.53	2.16	1.68	1.9	1.85	2.03	1.37	2.43	1.95	1.08	1.25	1.32	0.67
2013	0.48	0.62	1	2.26	1.29	1.05	0.89	1.1	0.62	1.44	0.18	0.43	0.15	0.95	0.35	0.58	0.84	0.81	0.93	0.1	0.52	1.04	0.21	1.01	0.91	2.32	0.16	0.09	1.69	1.8	1.52	0.75	0.46	0.2	0.12	0.3	1.57	2.15	1.67	0	2.05	2.82	1.32	2.57	2.01	0.76	1.44	1.18	0.75
2014	0.59	0.93	1.15	2.35	1.74	1.16	0.76	2.02	0.63	1.53	0.12	0.56	0.12	1.69	0.77	0.54	1.15	0.93	1.19	0.14	0.61	1.17	0.17	0.77	0.96	2.92	0.14	0.11	1.61	2.08	1.78	0.84	0.33	0.14	0.1	0.4	1.67	1.67	1.03	0	1.6	2.3	0.95	2.04	2.14	0.93	1.4	2.08	0.71
2015	0.99	0.96	1.25	1.64	1.55	1.32	0.93	1.05	0.57	1.37	0.2	0.57	0.12	1.92	0.33	0.78	1.34	1.09	1.21	0.07	0.28	1.21	0.13	0.7	0.89	2.5	0.08	0.14	1.7	1.79	1.71	0.43	0.29	0.21	0.08	0.69	1.89	1.73	0.74	0	1.61	2.67	1.19	2.4	1.86	0.87	1.62	1.7	0.71
2016	1.61	1.03	1.35	1.86	1.23	1.01	0.9	1.04	0.57	1.48	0.23	0.84	0.06	1.89	0.72	1.18	1.42	0.93	0.96	0.07	0.51	0.85	0.15	0.83	1.27	1.61	0.06	0.13	2.04	2.23	1.68	0.49	0.36	0.33	0.13	0.71	2.52	2.21	1.57	0	2.07	3.05	1.47	2.33	2.18	0.93	1.91	2.52	0.9
2017	1.84	0.84	1.19	1.18	0.78	1.6	0.91	1	0.54	1.41	0.2	0.51	0.11	1.82	0.55	0.94	1.72	1.21	0.74	0.06	0.41	0.66	0.11	0.72	0.93	1.83	0.13	0.11	1.89	1.83	1.53	0.37	0.42	0.25	0.06	0.51	2.94	1.79	2	3.58	1.76	3.19	2.03	2.9	2.18	1.21	2.14	1.31	0.67
2018	1.52	1.12	1.29	1.64	0.97	1.35	1.02	1.11	0.51	1.81	0.2	0.76	0.18	1.73	0.65	1.26	1.57	1.08	1.08	0.1	0.28	0	0.13	0.9	1.34	1.83	0.09	0.28	2.13	2.06	1.47	0.39	0.62	0.43	0.07	0.71	3.44	2.74	3.22		1.99	3.73	2.15	2.91	2.48	1.66	2.22	1.65	0.54
2019	0	1.04	0.55	1.53	0.93	1.85	0.96	0.95	0.76	1.71	0.2	0.77	0.15	1.43	0.61	1.13	2.31	1.15	0.91	0.21	0.37	0.83	0.17	0.72	1.19	1.38	0.08	0.64	1.41	1.93	1.37	0.33	0.32	0.35	0.1	0.33	2.33	2.22	3.11		2.86	3.25	1.42	0	2.14	1.34	2.16	1.24	0.58
2020	0.89	1.66	1.01	1.72	1.06	2.13	0.94	1.11	0.72	2.06	0.37	0.8	0.08	1.73	0.74	1.03	1.37	1.63	0.95	0.17	0.21	1.16	0.15	0.77	1.53	1.53	0.07	0.77	1.59	2.71	1.89	0.82	0.31	0.33	0.1	0.38	2.99	2.81	2.44		3.08	3.7	2.37	2.35	2.14	2.26	2.3	1.25	0.64
2021	2.11	0.77	0.57	1.72	0.55		0.9	1.11	0.6	1.85	0.4	0.74	0.09	1.68	0.72	1.12	1.37	0.01	0.95	0.15	0.33	0.99	0.17	1.09	1.29	1.68		0.78	1.09	2.11	1.45	1.25	0.26	0.43	0.03	0.3	2.94	3.78	2.05		2.84	4.09	2.38	2.24	2.18	1.94	2.63	0.95	0.77
[truncated: 410 more columns]

## Sheet: growth_release_year
ID	Transect	Elevation	Plot	Species	NO	Year	GR_Type	Decade	sample_depth	no_release_year	release_freq_year	no_release_decade	release_freq_decade	year_differ	decade_differ
ABGE-E3900-15	E	3900	E3900	ABGE	15	1989	G	1980	4	1	0.25	1	0.25	3	3
ABGE-E3900-30	E	3900	E3900	ABGE	30	1992	G	1990	5	1	0.2	1	0.2	4	4
ABGE-E4000-21	E	4000	E4000	ABGE	21	1820	R	1810	2	1	0.5	1	0.5	1	1
ABGE-E4000-9	E	4000	E4000	ABGE	9	1913	G	1910	6	1	0.166667	1	0.166667	5	5
ABGE-E4000-1	E	4000	E4000	ABGE	1	1940	G	1930	8	1	0.125	1	0.125	7	7
ABGE-E4000-11	E	4000	E4000	ABGE	11	1949	G	1940	10	1	0.1	1	0.1	9	9
ABGE-E4000-19	E	4000	E4000	ABGE	19	1956	G	1950	12	1	0.0833333	1	0.0833333	11	11
ABGE-E4000-14	E	4000	E4000	ABGE	14	1998	R	1990	14	1	0.0714286	1	0.0714286	13	13
ABGE-E4000-1	E	4000	E4000	ABGE	1	2010	R	2000	14	1	0.0714286	1	0.0714286	13	13
ABGE-E4100-8	E	4100	E4100	ABGE	8	1881	G	1880	3	1	0.333333	1	0.333333	2	2
ABGE-E4100-6	E	4100	E4100	ABGE	6	1902	G	1900	5	1	0.2	2	0.4	4	3
ABGE-E4100-14	E	4100	E4100	ABGE	14	1910	R	1900	5	1	0.2	2	0.4	4	3
ABGE-E4100-8	E	4100	E4100	ABGE	8	1915	R	1910	5	1	0.2	1	0.2	4	4
ABGE-E4100-6	E	4100	E4100	ABGE	6	1997	R	1990	16	1	0.0625	3	0.1875	15	13
ABGE-E4100-12	E	4100	E4100	ABGE	12	1998	R	1990	16	1	0.0625	3	0.1875	15	13
ABGE-E4100-17	E	4100	E4100	ABGE	17	2000	R	1990	16	1	0.0625	3	0.1875	15	13
ABGE-E4100-24	E	4100	E4100	ABGE	24	2008	R	2000	16	1	0.0625	1	0.0625	15	15
ABGE-E4200-6	E	4200	E4200	ABGE	6	1966	R	1960	4	1	0.25	1	0.25	3	3
ABGE-E4200-7	E	4200	E4200	ABGE	7	1984	G	1980	6	1	0.166667	1	0.166667	5	5
ABGE-E4200-11	E	4200	E4200	ABGE	11	2000	R	1990	11	1	0.0909091	1	0.0909091	10	10
CIGL-N3500-38	N	3500	N3500	CIGL	38	1784	G	1780	1	1	1	1	1	0	0
BEUT-N3500-4	N	3500	N3500	BEUT	4	1846	G	1840	3	1	0.333333	1	0.333333	2	2
CIGL-N3500-22	N	3500	N3500	CIGL	22	1856	G	1850	5	1	0.2	2	0.4	4	3
RHRU-N3500-40	N	3500	N3500	RHRU	40	1860	R	1850	5	1	0.2	2	0.4	4	3
ABGE-N3500-3	N	3500	N3500	ABGE	3	1906	R	1900	9	1	0.111111	2	0.222222	8	7
BEUT-N3500-25	N	3500	N3500	BEUT	25	1910	G	1900	12	1	0.0833333	2	0.166667	11	10
BEUT-N3500-24	N	3500	N3500	BEUT	24	1918	G	1910	14	1	0.0714286	1	0.0714286	13	13
CIGL-N3500-38	N	3500	N3500	CIGL	38	1921	R	1920	15	1	0.0666667	4	0.266667	14	11
ACCA-N3500-15	N	3500	N3500	ACCA	15	1924	G	1920	16	1	0.0625	4	0.25	15	12
BEUT-N3500-18	N	3500	N3500	BEUT	18	1925	R	1920	16	1	0.0625	4	0.25	15	12
RHAN-N3500-27	N	3500	N3500	RHAN	27	1927	R	1920	16	1	0.0625	4	0.25	15	12
ACCA-N3500-28	N	3500	N3500	ACCA	28	1933	G	1930	17	1	0.0588235	1	0.0588235	16	16
CIGL-N3500-22	N	3500	N3500	CIGL	22	1948	R	1940	20	1	0.05	1	0.05	19	19
ACCA-N3500-36	N	3500	N3500	ACCA	36	1952	G	1950	22	1	0.0454545	2	0.0909091	21	20
BEUT-N3500-18	N	3500	N3500	BEUT	18	1958	R	1950	23	1	0.0434783	2	0.0869565	22	21
ACCA-N3500-15	N	3500	N3500	ACCA	15	2002	R	2000	27	1	0.037037	3	0.111111	26	24
BEUT-N3500-2	N	3500	N3500	BEUT	2	2006	R	2000	27	1	0.037037	3	0.111111	26	24
ACCA-N3500-39	N	3500	N3500	ACCA	39	2008	R	2000	27	1	0.037037	3	0.111111	26	24
RHRU-N3600-2	N	3600	N3600	RHRU	2	1835	R	1830	1	1	1	1	1	0	0
CIGL-N3600-24	N	3600	N3600	CIGL	24	1869	G	1860	2	1	0.5	1	0.5	1	1
ACCA-N3600-21	N	3600	N3600	ACCA	21	1939	G	1930	8	1	0.125	1	0.125	7	7
PRTO-N3600-1	N	3600	N3600	PRTO	1	1957	G	1950	10	1	0.1	1	0.1	9	9
ACCA-N3600-21	N	3600	N3600	ACCA	21	2000	R	1990	12	1	0.0833333	1	0.0833333	11	11
CIGL-N3600-18	N	3600	N3600	CIGL	18	2001	R	2000	12	1	0.0833333	1	0.0833333	11	11
ABGE-N3700-25	N	3700	N3700	ABGE	25	1872	G	1870	2	1	0.5	1	0.5	1	1
RHBA-N3700-28	N	3700	N3700	RHBA	28	1933	G	1930	6	1	0.166667	1	0.166667	5	5
ABGE-N3700-23	N	3700	N3700	ABGE	23	1948	G	1940	7	1	0.142857	1	0.142857	6	6
RHBA-N3700-27	N	3700	N3700	RHBA	27	1957	R	1950	8	1	0.125	1	0.125	7	7
RHBA-N3700-1	N	3700	N3700	RHBA	1	1965	G	1960	9	1	0.111111	1	0.111111	8	8
ACCA-N3700-29	N	3700	N3700	ACCA	29	1980	R	1970	10	1	0.1	1	0.1	9	9
ABGE-N3700-31	N	3700	N3700	ABGE	31	1999	R	1990	14	1	0.0714286	1	0.0714286	13	13
ABGE-N3800-25	N	3800	N3800	ABGE	25	1765	R	1760	1	1	1	1	1	0	0
ABGE-N3800-25	N	3800	N3800	ABGE	25	1834	R	1830	1	1	1	1	1	0	0
ABGE-N3800-16	N	3800	N3800	ABGE	16	1861	G	1860	2	1	0.5	1	0.5	1	1
ABGE-N3800-25	N	3800	N3800	ABGE	25	1873	R	1870	3	1	0.333333	1	0.333333	2	2
RHBE-N3800-15	N	3800	N3800	RHBE	15	1940	G	1930	6	1	0.166667	1	0.166667	5	5
RHTR-N3800-8	N	3800	N3800	RHTR	8	1954	R	1950	7	1	0.142857	2	0.285714	6	5
RHTR-N3800-5	N	3800	N3800	RHTR	5	1957	G	1950	9	1	0.111111	2	0.222222	8	7
ABGE-N3800-25	N	3800	N3800	ABGE	25	1982	R	1980	9	1	0.111111	1	0.111111	8	8
RHBE-N3800-15	N	3800	N3800	RHBE	15	2001	R	2000	10	1	0.1	1	0.1	9	9
ABGE-N3900-16	N	3900	N3900	ABGE	16	1840	G	1830	2	1	0.5	1	0.5	1	1
ABGE-N3900-2	N	3900	N3900	ABGE	2	1851	G	1850	5	1	0.2	1	0.2	4	4
ABGE-N3900-10	N	3900	N3900	ABGE	10	1928	R	1920	7	1	0.142857	1	0.142857	6	6
ABGE-N3900-15	N	3900	N3900	ABGE	15	1944	R	1940	8	1	0.125	1	0.125	7	7
ABGE-N3900-14	N	3900	N3900	ABGE	14	1967	R	1960	8	1	0.125	1	0.125	7	7
ABGE-N4000-4	N	4000	N4000	ABGE	4	1838	G	1830	3	1	0.333333	1	0.333333	2	2
ABGE-N4000-20	N	4000	N4000	ABGE	20	1851	R	1850	3	1	0.333333	1	0.333333	2	2
ABGE-N4000-20	N	4000	N4000	ABGE	20	1927	R	1920	3	1	0.333333	1	0.333333	2	2
ABGE-N4000-2	N	4000	N4000	ABGE	2	2000	R	1990	6	1	0.166667	1	0.166667	5	5
ABGE-N4000-20	N	4000	N4000	ABGE	20	2001	R	2000	6	1	0.166667	1	0.166667	5	5
ABGE-N4100-14	N	4100	N4100	ABGE	14	1885	G	1880	1	1	1	1	1	0	0
RHBE-N4100-7	N	4100	N4100	RHBE	7	1953	G	1950	4	1	0.25	1	0.25	3	3
ABGE-N4100-14	N	4100	N4100	ABGE	14	1973	R	1970	8	1	0.125	2	0.25	7	6
RHBE-N4100-1	N	4100	N4100	RHBE	1	1980	G	1970	8	1	0.125	2	0.25	7	6
ABGE-N4100-5	N	4100	N4100	ABGE	5	2000	R	1990	8	1	0.125	1	0.125	7	7
RHBE-N4200-4	N	4200	N4200	RHBE	4	1933	G	1930	2	1	0.5	1	0.5	1	1
RHBE-N4200-4	N	4200	N4200	RHBE	4	2000	R	1990	3	1	0.333333	1	0.333333	2	2
QUAC-S2400-4	S	2400	S2400	QUAC	4	2006	G	2000	8	1	0.125	1	0.125	7	7
TOVE-S2700-31	S	2700	S2700	TOVE	31	1960	G	1950	2	1	0.5	1	0.5	1	1
QUFR-S2700-47	S	2700	S2700	QUFR	47	1966	G	1960	5	1	0.2	1	0.2	4	4
JUSI-S2700-34	S	2700	S2700	JUSI	34	1976	R	1970	7	1	0.142857	1	0.142857	6	6
QUDE-S2700-75	S	2700	S2700	QUDE	75	1981	G	1980	13	1	0.0769231	4	0.307692	12	9
QUDE-S2700-15	S	2700	S2700	QUDE	15	1985	G	1980	16	1	0.0625	4	0.25	15	12
MADU-S2700-57	S	2700	S2700	MADU	57	1988	G	1980	18	1	0.0555556	4	0.222222	17	14
ACCP-S2700-40	S	2700	S2700	ACCP	40	1989	G	1980	19	1	0.0526316	4	0.210526	18	15
CIGL-S2800-84	S	2800	S2800	CIGL	84	1990	G	1980	9	1	0.111111	1	0.111111	8	8
PIYU-S2900-47	S	2900	S2900	PIYU	47	1996	G	1990	1	1	1	1	1	0	0
PIAR-S2900-52	S	2900	S2900	PIAR	52	1999	R	1990	1	1	1	1	1	0	0
PIYU-S3000-51	S	3000	S3000	PIYU	51	1979	G	1970	2	1	0.5	1	0.5	1	1
PIYU-S3000-45	S	3000	S3000	PIYU	45	2010	R	2000	3	1	0.333333	1	0.333333	2	2
QUAQ-S3100-8	S	3100	S3100	QUAQ	8	1948	G	1940	1	1	1	1	1	0	0
PIYU-S3100-26	S	3100	S3100	PIYU	26	1964	G	1960	5	1	0.2	4	0.8	4	1
PIYU-S3100-10	S	3100	S3100	PIYU	10	1967	G	1960	7	1	0.142857	4	0.571429	6	3
PIYU-S3100-21	S	3100	S3100	PIYU	21	1968	G	1960	8	1	0.125	4	0.5	7	4
PIYU-S3100-39	S	3100	S3100	PIYU	39	1969	G	1960	9	1	0.111111	4	0.444444	8	5
CAYU-S3200-9	S	3200	S3200	CAYU	9	1948	G	1940	2	1	0.5	1	0.5	1	1
QUAQ-S3200-5	S	3200	S3200	QUAQ	5	1956	G	1950	3	1	0.333333	1	0.333333	2	2
PIYU-S3200-2	S	3200	S3200	PIYU	2	1982	G	1980	7	1	0.142857	1	0.142857	6	6
CAYU-S3200-9	S	3200	S3200	CAYU	9	2006	R	2000	7	1	0.142857	1	0.142857	6	6
QUAQ-S3300-23	S	3300	S3300	QUAQ	23	1980	R	1970	6	1	0.166667	1	0.166667	5	5
RHBU-S3400-23	S	3400	S3400	RHBU	23	1945	G	1940	4	1	0.25	2	0.5	3	2
RHBU-S3400-41	S	3400	S3400	RHBU	41	1950	G	1940	5	1	0.2	2	0.4	4	3
TSDU-S3400-19	S	3400	S3400	TSDU	19	1958	G	1950	13	1	0.0769231	2	0.153846	12	11
CRCH-S3400-32	S	3400	S3400	CRCH	32	1959	G	1950	14	1	0.0714286	2	0.142857	13	12
RHBU-S3400-30	S	3400	S3400	RHBU	30	1962	G	1960	15	1	0.0666667	1	0.0666667	14	14
TSDU-S3400-35	S	3400	S3400	TSDU	35	1975	G	1970	22	1	0.0454545	3	0.136364	21	19
TSDU-S3400-19	S	3400	S3400	TSDU	19	1978	R	1970	22	1	0.0454545	3	0.136364	21	19
RHRU-S3400-38	S	3400	S3400	RHRU	38	1980	G	1970	25	1	0.04	3	0.12	24	22
RHBU-S3400-25	S	3400	S3400	RHBU	25	1981	G	1980	26	1	0.0384615	1	0.0384615	25	25
TSDU-S3400-21	S	3400	S3400	TSDU	21	2000	R	1990	31	1	0.0322581	1	0.0322581	30	30
RHBU-S3500-2	S	3500	S3500	RHBU	2	1832	R	1830	1	1	1	1	1	0	0
NEDE-S3500-3	S	3500	S3500	NEDE	3	1843	G	1840	2	1	0.5	1	0.5	1	1
ABGE-S3500-9	S	3500	S3500	ABGE	9	1885	G	1880	5	1	0.2	1	0.2	4	4
ABGE-S3500-9	S	3500	S3500	ABGE	9	1916	R	1910	12	1	0.0833333	1	0.0833333	11	11
RHBU-S3500-10	S	3500	S3500	RHBU	10	1928	R	1920	12	1	0.0833333	1	0.0833333	11	11
NEDE-S3500-3	S	3500	S3500	NEDE	3	1935	R	1930	13	1	0.0769231	1	0.0769231	12	12
NEDE-S3500-6	S	3500	S3500	NEDE	6	1950	R	1940	13	1	0.0769231	1	0.0769231	12	12
RHTR-S3500-5	S	3500	S3500	RHTR	5	1959	R	1950	13	3	0.230769	5	0.384615	10	8
RHTR-S3500-7	S	3500	S3500	RHTR	7	1959	R	1950	13	3	0.230769	5	0.384615	10	8
RHTR-S3500-17	S	3500	S3500	RHTR	17	1959	R	1950	13	3	0.230769	5	0.384615	10	8
RHBU-S3500-10	S	3500	S3500	RHBU	10	1960	R	1950	14	2	0.142857	5	0.357143	12	9
RHTR-S3500-14	S	3500	S3500	RHTR	14	1960	G	1950	14	2	0.142857	5	0.357143	12	9
RHBU-S3500-11	S	3500	S3500	RHBU	11	1961	G	1960	15	1	0.0666667	1	0.0666667	14	14
RHTR-S3500-5	S	3500	S3500	RHTR	5	1972	R	1970	15	1	0.0666667	1	0.0666667	14	14
ABGE-S3500-1	S	3500	S3500	ABGE	1	2007	R	2000	15	1	0.0666667	1	0.0666667	14	14
RHTR-S3600-2	S	3600	S3600	RHTR	2	1881	G	1880	6	1	0.166667	2	0.333333	5	4
RHBA-S3600-33	S	3600	S3600	RHBA	33	1886	R	1880	6	1	0.166667	2	0.333333	5	4
RHBA-S3600-34	S	3600	S3600	RHBA	34	1906	R	1900	8	1	0.125	1	0.125	7	7
ABGE-S3600-31	S	3600	S3600	ABGE	31	1912	R	1910	8	1	0.125	1	0.125	7	7
RHTR-S3600-27	S	3600	S3600	RHTR	27	1929	R	1920	9	1	0.111111	1	0.111111	8	8
RHTR-S3600-4	S	3600	S3600	RHTR	4	1935	G	1930	10	1	0.1	1	0.1	9	9
ABGE-S3600-18	S	3600	S3600	ABGE	18	1955	G	1950	13	1	0.0769231	1	0.0769231	12	12
RHTR-S3600-7	S	3600	S3600	RHTR	7	1970	G	1960	16	1	0.0625	1	0.0625	15	15
RHTR-S3600-4	S	3600	S3600	RHTR	4	1987	R	1980	17	1	0.0588235	1	0.0588235	16	16
ACCA-S3600-20	S	3600	S3600	ACCA	20	1992	G	1990	18	1	0.0555556	1	0.0555556	17	17
ABGE-S3700-3	S	3700	S3700	ABGE	3	1941	G	1940	1	1	1	1	1	0	0
ABGE-S3700-1	S	3700	S3700	ABGE	1	1970	G	1960	8	1	0.125	1	0.125	7	7
ABGE-S3700-32	S	3700	S3700	ABGE	32	1971	G	1970	10	1	0.1	2	0.2	9	8
ABGE-S3700-24	S	3700	S3700	ABGE	24	1975	G	1970	15	1	0.0666667	2	0.133333	14	13
ABGE-S3700-26	S	3700	S3700	ABGE	26	1981	G	1980	17	1	0.0588235	1	0.0588235	16	16
ABGE-S3700-33	S	3700	S3700	ABGE	33	2004	R	2000	19	1	0.0526316	1	0.0526316	18	18
ABGE-S3800-5	S	3800	S3800	ABGE	5	1989	G	1980	12	1	0.0833333	1	0.0833333	11	11
PIWE-W2000-62	W	2000	W2000	PIWE	62	1932	G	1930	1	1	1	1	1	0	0
PIWE-W2000-49	W	2000	W2000	PIWE	49	1936	G	1930	2	1	0.5	1	1	1	1
PIWE-W2000-34	W	2000	W2000	PIWE	34	1956	G	1950	4	1	0.25	2	0.5	3	2
PIWE-W2000-49	W	2000	W2000	PIWE	49	1959	R	1950	4	1	0.25	2	0.5	3	2
PIWE-W2000-33	W	2000	W2000	PIWE	33	2003	R	2000	5	1	0.2	1	0.2	4	4
PIYU-W2800-2	W	2800	W2800	PIYU	2	2001	G	2000	11	2	0.181818	6	0.545455	9	5
PIYU-W2800-5	W	2800	W2800	PIYU	5	2001	G	2000	11	2	0.181818	6	0.545455	9	5
PIYU-W2800-23	W	2800	W2800	PIYU	23	2002	G	2000	12	1	0.0833333	6	0.5	11	6
PIYU-W2800-11	W	2800	W2800	PIYU	11	2003	G	2000	16	3	0.1875	6	0.375	13	10
PIYU-W2800-18	W	2800	W2800	PIYU	18	2003	G	2000	16	3	0.1875	6	0.375	13	10
PIYU-W2800-27	W	2800	W2800	PIYU	27	2003	G	2000	16	3	0.1875	6	0.375	13	10
ACCA-W2900-32	W	2900	W2900	ACCA	32	1968	G	1960	3	1	0.333333	1	0.333333	2	2
YUCA-W2900-12	W	2900	W2900	YUCA	12	1983	R	1980	8	1	0.125	1	0.125	7	7
PSSI-W3100-1	W	3100	W3100	PSSI	1	2004	G	2000	5	1	0.2	1	0.2	4	4
TICH-W3200-17	W	3200	W3200	TICH	17	1939	G	1930	3	1	0.333333	1	0.333333	2	2
PRTO-W3200-5	W	3200	W3200	PRTO	5	1953	R	1950	6	1	0.166667	1	0.166667	5	5
PSSI-W3200-6	W	3200	W3200	PSSI	6	1991	R	1990	9	1	0.111111	1	0.111111	8	8
JUSI-W3300-11	W	3300	W3300	JUSI	11	1677	G	1670	1	1	1	1	1	0	0
JUSI-W3300-11	W	3300	W3300	JUSI	11	1729	R	1720	1	1	1	1	1	0	0
JUSI-W3300-5	W	3300	W3300	JUSI	5	1826	G	1820	2	1	0.5	1	0.5	1	1
ACCA-W3300-17	W	3300	W3300	ACCA	17	1942	R	1940	7	1	0.142857	2	0.285714	6	5
JUSI-W3300-5	W	3300	W3300	JUSI	5	1948	R	1940	7	1	0.142857	2	0.285714	6	5
RHBE-W3300-21	W	3300	W3300	RHBE	21	1951	G	1950	9	1	0.111111	2	0.222222	8	7
JUSI-W3300-16	W	3300	W3300	JUSI	16	1959	G	1950	14	1	0.0714286	2	0.142857	13	12
ACCA-W3300-20	W	3300	W3300	ACCA	20	1978	R	1970	16	1	0.0625	1	0.0625	15	15
ACCA-W3300-23	W	3300	W3300	ACCA	23	1989	G	1980	18	1	0.0555556	1	0.0555556	17	17
CRCH-W3300-28	W	3300	W3300	CRCH	28	1993	R	1990	18	1	0.0555556	2	0.111111	17	16
JUSI-W3300-16	W	3300	W3300	JUSI	16	1995	R	1990	18	1	0.0555556	2	0.111111	17	16
RHBE-W3300-21	W	3300	W3300	RHBE	21	2001	R	2000	20	1	0.05	1	0.05	19	19
JUSI-W3300-11	W	3300	W3300	JUSI	11	2011	R	2010	20	1	0.05	1	0.05	19	19
RHBU-W3400-4	W	3400	W3400	RHBU	4	1954	G	1950	6	1	0.166667	1	0.166667	5	5
ALKA-W3400-15	W	3400	W3400	ALKA	15	1966	G	1960	7	1	0.142857	2	0.285714	6	5
NEDE-W3400-10	W	3400	W3400	NEDE	10	1968	G	1960	8	1	0.125	2	0.25	7	6
RHBU-W3400-6	W	3400	W3400	RHBU	6	1974	R	1970	8	1	0.125	1	0.125	7	7
TAYU-W3500-1	W	3500	W3500	TAYU	1	1803	R	1800	1	1	1	1	1	0	0
QUAQ-W3500-2	W	3500	W3500	QUAQ	2	1869	R	1860	4	1	0.25	1	0.25	3	3
TAYU-W3500-1	W	3500	W3500	TAYU	1	1885	R	1880	4	1	0.25	2	0.5	3	2
QUAQ-W3500-2	W	3500	W3500	QUAQ	2	1889	R	1880	4	1	0.25	2	0.5	3	2
RHBU-W3500-30	W	3500	W3500	RHBU	30	1911	R	1910	4	1	0.25	1	0.25	3	3
ILFO-W3500-3	W	3500	W3500	ILFO	3	1985	G	1980	12	1	0.0833333	1	0.0833333	11	11
SORU-W3500-31	W	3500	W3500	SORU	31	1991	G	1990	12	1	0.0833333	1	0.0833333	11	11
QUAQ-W3500-20	W	3500	W3500	QUAQ	20	2005	G	2000	14	1	0.0714286	1	0.0714286	13	13
ACCA-W3600-5	W	3600	W3600	ACCA	5	1951	G	1950	3	1	0.333333	1	0.333333	2	2
ACCA-W3600-6	W	3600	W3600	ACCA	6	1995	R	1990	6	1	0.166667	1	0.166667	5	5
ABGE-W3700-17	W	3700	W3700	ABGE	17	1812	R	1810	1	1	1	1	1	0	0
RHBA-W3700-16	W	3700	W3700	RHBA	16	1864	G	1860	2	1	0.5	1	0.5	1	1
ABGE-W3700-13	W	3700	W3700	ABGE	13	1937	G	1930	5	1	0.2	2	0.4	4	3
ACCA-W3700-2	W	3700	W3700	ACCA	2	1940	G	1930	6	1	0.166667	2	0.333333	5	4
RHBE-W3700-6	W	3700	W3700	RHBE	6	1946	G	1940	7	1	0.142857	1	0.142857	6	6
RHBE-W3700-6	W	3700	W3700	RHBE	6	2002	R	2000	7	1	0.142857	1	0.142857	6	6
ABGE-W3700-17	W	3700	W3700	ABGE	17	2011	R	2010	9	1	0.111111	1	0.111111	8	8
PILI-W3800-14	W	3800	W3800	PILI	14	1831	R	1830	3	1	0.333333	2	0.666667	2	1
PILI-W3800-25	W	3800	W3800	PILI	25	1836	R	1830	3	1	0.333333	2	0.666667	2	1
PILI-W3800-26	W	3800	W3800	PILI	26	1953	R	1950	7	1	0.142857	2	0.285714	6	5
PILI-W3800-25	W	3800	W3800	PILI	25	1958	R	1950	7	1	0.142857	2	0.285714	6	5
PILI-W3800-26	W	3800	W3800	PILI	26	1997	R	1990	19	1	0.0526316	4	0.210526	18	15
ABGE-W3800-12	W	3800	W3800	ABGE	12	1998	R	1990	19	3	0.157895	4	0.210526	16	15
ABGE-W3800-23	W	3800	W3800	ABGE	23	1998	R	1990	19	3	0.157895	4	0.210526	16	15
ABGE-W3800-36	W	3800	W3800	ABGE	36	1998	R	1990	19	3	0.157895	4	0.210526	16	15
ABGE-W3800-17	W	3800	W3800	ABGE	17	2001	R	2000	19	2	0.105263	3	0.157895	17	16
PILI-W3800-25	W	3800	W3800	PILI	25	2001	R	2000	19	2	0.105263	3	0.157895	17	16
ABGE-W3800-12	W	3800	W3800	ABGE	12	2006	R	2000	19	1	0.0526316	3	0.157895	18	16
ABGE-W3900-26	W	3900	W3900	ABGE	26	1931	G	1930	4	1	0.25	1	0.25	3	3
ABGE-W3900-26	W	3900	W3900	ABGE	26	1975	R	1970	7	1	0.142857	3	0.428571	6	4
ABGE-W3900-6	W	3900	W3900	ABGE	6	1978	G	1970	9	2	0.222222	3	0.333333	7	6
ABGE-W3900-7	W	3900	W3900	ABGE	7	1978	R	1970	9	2	0.222222	3	0.333333	7	6
ABGE-W3900-9	W	3900	W3900	ABGE	9	1985	G	1980	10	1	0.1	1	0.1	9	9
ABGE-W3900-17	W	3900	W3900	ABGE	17	2010	R	2000	11	1	0.0909091	1	0.0909091	10	10
ABGE-W3900-26	W	3900	W3900	ABGE	26	2011	R	2010	11	1	0.0909091	1	0.0909091	10	10

## Sheet: growth release_decade
Transect	Elevation	Plot	Decade	sample_depth	no_release_decade	release_freq_decade
W	3300	W3300	1670	1	1	1
W	3300	W3300	1720	1	1	1
N	3800	N3800	1760	1	1	1
N	3500	N3500	1780	1	1	1
W	3500	W3500	1800	1	1	1
E	4000	E4000	1810	2	1	0.5
W	3700	W3700	1810	1	1	1
W	3300	W3300	1820	2	1	0.5
N	3600	N3600	1830	1	1	1
N	3800	N3800	1830	1	1	1
N	3900	N3900	1830	2	1	0.5
N	4000	N4000	1830	3	1	0.333333
S	3500	S3500	1830	1	1	1
W	3800	W3800	1830	3	2	0.666667
N	3500	N3500	1840	3	1	0.333333
S	3500	S3500	1840	2	1	0.5
N	3500	N3500	1850	5	2	0.4
N	3900	N3900	1850	5	1	0.2
N	4000	N4000	1850	3	1	0.333333
N	3600	N3600	1860	2	1	0.5
N	3800	N3800	1860	2	1	0.5
W	3500	W3500	1860	4	1	0.25
W	3700	W3700	1860	2	1	0.5
N	3700	N3700	1870	2	1	0.5
N	3800	N3800	1870	3	1	0.333333
E	4100	E4100	1880	3	1	0.333333
N	4100	N4100	1880	1	1	1
S	3500	S3500	1880	5	1	0.2
S	3600	S3600	1880	6	2	0.333333
W	3500	W3500	1880	4	2	0.5
E	4100	E4100	1900	5	2	0.4
N	3500	N3500	1900	9	2	0.222222
N	3500	N3500	1900	12	2	0.166667
S	3600	S3600	1900	8	1	0.125
E	4000	E4000	1910	6	1	0.166667
E	4100	E4100	1910	5	1	0.2
N	3500	N3500	1910	14	1	0.0714286
S	3500	S3500	1910	12	1	0.0833333
S	3600	S3600	1910	8	1	0.125
W	3500	W3500	1910	4	1	0.25
N	3500	N3500	1920	15	4	0.266667
N	3900	N3900	1920	7	1	0.142857
N	4000	N4000	1920	3	1	0.333333
S	3500	S3500	1920	12	1	0.0833333
S	3600	S3600	1920	9	1	0.111111
E	4000	E4000	1930	8	1	0.125
N	3500	N3500	1930	17	1	0.0588235
N	3600	N3600	1930	8	1	0.125
N	3700	N3700	1930	6	1	0.166667
N	3800	N3800	1930	6	1	0.166667
N	4200	N4200	1930	2	1	0.5
S	3500	S3500	1930	13	1	0.0769231
S	3600	S3600	1930	10	1	0.1
W	2000	W2000	1930	1	1	1
W	3200	W3200	1930	3	1	0.333333
W	3700	W3700	1930	5	2	0.4
W	3900	W3900	1930	4	1	0.25
E	4000	E4000	1940	10	1	0.1
N	3500	N3500	1940	20	1	0.05
N	3700	N3700	1940	7	1	0.142857
N	3900	N3900	1940	8	1	0.125
S	3100	S3100	1940	1	1	1
S	3200	S3200	1940	2	1	0.5
S	3400	S3400	1940	4	2	0.5
S	3500	S3500	1940	13	1	0.0769231
S	3700	S3700	1940	1	1	1
W	3300	W3300	1940	7	2	0.285714
W	3700	W3700	1940	7	1	0.142857
E	4000	E4000	1950	12	1	0.0833333
N	3500	N3500	1950	22	2	0.0909091
N	3600	N3600	1950	10	1	0.1
N	3700	N3700	1950	8	1	0.125
N	3800	N3800	1950	7	2	0.285714
N	4100	N4100	1950	4	1	0.25
S	2700	S2700	1950	2	1	0.5
S	3200	S3200	1950	3	1	0.333333
S	3400	S3400	1950	13	2	0.153846
S	3400	S3400	1950	14	2	0.142857
S	3500	S3500	1950	13	5	0.384615
S	3600	S3600	1950	13	1	0.0769231
W	2000	W2000	1950	4	2	0.5
W	3200	W3200	1950	6	1	0.166667
W	3300	W3300	1950	9	2	0.222222
W	3400	W3400	1950	6	1	0.166667
W	3600	W3600	1950	3	1	0.333333
W	3800	W3800	1950	7	2	0.285714
E	4200	E4200	1960	4	1	0.25
N	3700	N3700	1960	9	1	0.111111
N	3900	N3900	1960	8	1	0.125
S	2700	S2700	1960	5	1	0.2
S	3100	S3100	1960	5	4	0.8
S	3400	S3400	1960	15	1	0.0666667
S	3500	S3500	1960	15	1	0.0666667
S	3600	S3600	1960	16	1	0.0625
S	3700	S3700	1960	8	1	0.125
W	2900	W2900	1960	3	1	0.333333
W	3400	W3400	1960	7	2	0.285714
N	3700	N3700	1970	10	1	0.1
N	4100	N4100	1970	8	2	0.25
S	2700	S2700	1970	7	1	0.142857
S	3000	S3000	1970	2	1	0.5
S	3300	S3300	1970	6	1	0.166667
S	3400	S3400	1970	22	3	0.136364
S	3500	S3500	1970	15	1	0.0666667
S	3700	S3700	1970	10	2	0.2
W	3300	W3300	1970	16	1	0.0625
W	3400	W3400	1970	8	1	0.125
W	3900	W3900	1970	7	3	0.428571
E	3900	E3900	1980	4	1	0.25
E	4200	E4200	1980	6	1	0.166667
N	3800	N3800	1980	9	1	0.111111
S	2700	S2700	1980	13	4	0.307692
S	2800	S2800	1980	9	1	0.111111
S	3200	S3200	1980	7	1	0.142857
S	3400	S3400	1980	26	1	0.0384615
S	3600	S3600	1980	17	1	0.0588235
S	3700	S3700	1980	17	1	0.0588235
S	3800	S3800	1980	12	1	0.0833333
W	2900	W2900	1980	8	1	0.125
W	3300	W3300	1980	18	1	0.0555556
W	3500	W3500	1980	12	1	0.0833333
W	3900	W3900	1980	10	1	0.1
E	3900	E3900	1990	5	1	0.2
E	4000	E4000	1990	14	1	0.0714286
E	4100	E4100	1990	16	3	0.1875
E	4200	E4200	1990	11	1	0.0909091
N	3600	N3600	1990	12	1	0.0833333
N	3700	N3700	1990	14	1	0.0714286
N	4000	N4000	1990	6	1	0.166667
N	4100	N4100	1990	8	1	0.125
N	4200	N4200	1990	3	1	0.333333
S	2900	S2900	1990	1	1	1
S	3400	S3400	1990	31	1	0.0322581
S	3600	S3600	1990	18	1	0.0555556
W	3200	W3200	1990	9	1	0.111111
W	3300	W3300	1990	18	2	0.111111
W	3500	W3500	1990	12	1	0.0833333
W	3600	W3600	1990	6	1	0.166667
W	3800	W3800	1990	19	4	0.210526
E	4000	E4000	2000	14	1	0.0714286
E	4100	E4100	2000	16	1	0.0625
N	3500	N3500	2000	27	3	0.111111
N	3600	N3600	2000	12	1	0.0833333
N	3800	N3800	2000	10	1	0.1
N	4000	N4000	2000	6	1	0.166667
S	2400	S2400	2000	8	1	0.125
S	3000	S3000	2000	3	1	0.333333
S	3200	S3200	2000	7	1	0.142857
S	3500	S3500	2000	15	1	0.0666667
S	3700	S3700	2000	19	1	0.0526316
W	2000	W2000	2000	5	1	0.2
W	2800	W2800	2000	11	6	0.545455
W	3100	W3100	2000	5	1	0.2
W	3300	W3300	2000	20	1	0.05
W	3500	W3500	2000	14	1	0.0714286
W	3700	W3700	2000	7	1	0.142857
W	3800	W3800	2000	19	3	0.157895
W	3900	W3900	2000	11	1	0.0909091
W	3300	W3300	2010	20	1	0.05
W	3700	W3700	2010	9	1	0.111111
W	3900	W3900	2010	11	1	0.0909091

## Sheet: fire_scar_sample
ID	Sample	Species	sampling height (m)	GPS piont	LAT	LONG	Elevation (m)	sample type	fire scar position	sampling location	remarks
Fire-1	Fire-1-1	Pseudotsuga sinensis	0.5	70	27.7147	99.496	3135	core	150	240	DBH 84.4cm
Fire-1	Fire-1-2	Pseudotsuga sinensis	0.5	70	27.7147	99.496	3135	core	150	135	DBH 84.4cm
Fire-1	Fire-1-3	Pseudotsuga sinensis	1	70	27.7147	99.496	3135	core	150	135	DBH 84.4cm
Fire-1	Fire-1-4	Pseudotsuga sinensis	1	70	27.7147	99.496	3135	core	150	240	DBH 84.4cm
Fire-2	Fire-2-1	Pseudotsuga sinensis	0.5	71	27.7248	99.4961	3143	disc	300	300	From logging stump Same fire influencing no. 1 and 2 Sample just stopping at pith Fire happened large tree survived
Fire-2	Fire-2-2	Pseudotsuga sinensis	0.5	71	27.7248	99.4961	3143	disc	300	300	From logging stump Same fire influencing no. 1 and 2 Sample just stopping at pith Fire happened large tree survived
Fire-2	Fire-2-3	Pseudotsuga sinensis	0.5	71	27.7248	99.4961	3143	disc	300	300	From logging stump Same fire influencing no. 1 and 2 Sample just stopping at pith Fire happened large tree survived
Fire-2	Fire-2-4	Pseudotsuga sinensis	0.5	71	27.7248	99.4961	3143	disc	300	300	From logging stump Same fire influencing no. 1 and 2 Sample just stopping at pith Fire happened large tree survived
Fire-3	Fire-3-1	Pseudotsuga sinensis	0.5	72	27.715	99.4977	3164	core	150	120	all wood after the fire
Fire-4	Fire-4-1	Acer caesium	1.3	73	27.7142	99.5119	3559	core			The age of oldest looking tree No scar, just date the fire Fire 20+ years ago Picea burned
Fire-5	Fire-5-1	Juniperus squamata	1	75	27.7149	99.5129	3601	core	270	320	DBH 1m Intensive human cause fire for husbandry
Fire-6	Fire-6-1	Picea likiangensis var. linzhiensis		76	27.7148	99.514	3613	disc			missing
Fire-7	Fire-7-1	Abies georgei	1	79	27.6853	99.5298	3465	disc	300	300
Fire-7	Fire-7-2	Abies georgei	1	79	27.6853	99.5298	3465	disc	300	300
Fire-8	Fire-8-1	Pinus yunnanensis	1	80	27.6805	99.5303	3242	core	300	280
Fire-8	Fire-8-2	Pinus yunnanensis	1	80	27.6805	99.5303	3242	core	300	320
Fire-9	Fire-9-1	Pinus yunnanensis	0.3	81	27.7152	99.4885	2884	core	30	30
Fire-9	Fire-9-2	Pinus yunnanensis	0.3	81	27.7152	99.4885	2884	disc	30	30
Fire-9	Fire-9-3	Pinus yunnanensis	0.3	81	27.7152	99.4885	2884	disc	30	30
Fire-10	Fire-10-1	Pinus yunnanensis	0.2	82	27.7153	99.4882	2888	disc	270	270	11 rings after fire
Fire-11	Fire-11-1	Pinus yunnanensis	0.3	83	27.7152	99.4886	2891	disc	60	60
Fire-11	Fire-11-2	Pinus yunnanensis	0.3	83	27.7152	99.4886	2891	disc	60	60
Fire-12	Fire-12-1	Quercus acutissima	0.4	84	27.7148	99.4642	2494	core	50	90	3 cm away from scar.
Fire-12	Fire-12-2	Quercus acutissima	0.4	84	27.7148	99.4642	2494	core	50	30	missing; 7 cm away from scar.
Fire-13	Fire-13-1	Pinus yunnanensis	0.4	85	27.7148	99.4651	2530	core	50	40	Coring fire scar Closed fire scar at 50 degree Coring at 40 degree 0.4m
Fire-14	Fire-14-1	Quercus dentata	0.1	86	27.662	99.5301	2447	disc	20	20	Fire sprout 20m NW of S2400
Fire-15	Fire-15-1	Quercus acutissima	0.1	86	27.662	99.5301	2447	disc	20	20	Fire sprout

## Sheet: Disturbance records
Year	type	location	Long	Lat	Elevation	AspectNS	AspectEW	Slope	TWI	TPI	source
2008	non-fire loss	E4200	99.5309	27.7149	4200	-0.03	1	22.25	3.32157	5.625	image
1988	logging	N3500	99.5301	27.7296	3500	0.53	0.85	27.42	4.77993	1.25	interview
1989	logging	N3500	99.5301	27.7296	3500	0.53	0.85	27.42	4.77993	1.25	interview
1991	logging	N3500	99.5301	27.7296	3500	0.53	0.85	27.42	4.77993	1.25	interview
1992	logging	N3500	99.5301	27.7296	3500	0.53	0.85	27.42	4.77993	1.25	interview
1993	logging	N3500	99.5301	27.7296	3500	0.53	0.85	27.42	4.77993	1.25	interview
1994	logging	N3500	99.5301	27.7296	3500	0.53	0.85	27.42	4.77993	1.25	interview
1995	logging	N3500	99.5301	27.7296	3500	0.53	0.85	27.42	4.77993	1.25	interview
1996	logging	N3500	99.5301	27.7296	3500	0.53	0.85	27.42	4.77993	1.25	interview
1961	landslide	S2200	99.5301	27.6595	2200	-0.97	0.26	37.95	15.8147	-11.875	interview
1977	landslide	S2200	99.5301	27.6595	2200	-0.97	0.26	37.95	15.8147	-11.875	interview
1982	landslide	S2200	99.5301	27.6595	2200	-0.97	0.26	37.95	15.8147	-11.875	interview
1989	logging	S2200	99.5301	27.6595	2200	-0.97	0.26	37.95	15.8147	-11.875	interview
1991	logging	S2200	99.5301	27.6595	2200	-0.97	0.26	37.95	15.8147	-11.875	interview
1992	logging	S2200	99.5301	27.6595	2200	-0.97	0.26	37.95	15.8147	-11.875	interview
1993	logging	S2200	99.5301	27.6595	2200	-0.97	0.26	37.95	15.8147	-11.875	interview
1994	logging	S2200	99.5301	27.6595	2200	-0.97	0.26	37.95	15.8147	-11.875	interview
1995	logging	S2200	99.5301	27.6595	2200	-0.97	0.26	37.95	15.8147	-11.875	interview
1996	logging	S2200	99.5301	27.6595	2200	-0.97	0.26	37.95	15.8147	-11.875	interview
1999	logging	S2200	99.5301	27.6595	2200	-0.97	0.26	37.95	15.8147	-11.875	interview
1999	fire	S2200	99.5301	27.6595	2200	-0.97	0.26	37.95	15.8147	-11.875	interview
1999	fire	S2200	99.5301	27.6595	2200	-0.97	0.26	37.95	15.8147	-11.875	yearbook
2005	fire	S2200	99.5301	27.6595	2200	-0.97	0.26	37.95	15.8147	-11.875	interview
2006	landslide	S2200	99.5301	27.6595	2200	-0.97	0.26	37.95	15.8147	-11.875	interview
2016	landslide	S2200	99.5301	27.6595	2200	-0.97	0.26	37.95	15.8147	-11.875	interview
2017	landslide	S2200	99.5301	27.6595	2200	-0.97	0.26	37.95	15.8147	-11.875	interview
1961	landslide	S2400	99.5301	27.6619	2400	-1	0.05	34.57	6.40623	-3.875	interview
1989	logging	S2400	99.5301	27.6619	2400	-1	0.05	34.57	6.40623	-3.875	interview
1991	logging	S2400	99.5301	27.6619	2400	-1	0.05	34.57	6.40623	-3.875	interview
1992	logging	S2400	99.5301	27.6619	2400	-1	0.05	34.57	6.40623	-3.875	interview
1993	logging	S2400	99.5301	27.6619	2400	-1	0.05	34.57	6.40623	-3.875	interview
1994	logging	S2400	99.5301	27.6619	2400	-1	0.05	34.57	6.40623	-3.875	interview
1995	logging	S2400	99.5301	27.6619	2400	-1	0.05	34.57	6.40623	-3.875	interview
1996	logging	S2400	99.5301	27.6619	2400	-1	0.05	34.57	6.40623	-3.875	interview
1999	logging	S2400	99.5301	27.6619	2400	-1	0.05	34.57	6.40623	-3.875	interview
1999	fire	S2400	99.5301	27.6619	2400	-1	0.05	34.57	6.40623	-3.875	interview
1999	fire	S2400	99.5301	27.6619	2400	-1	0.05	34.57	6.40623	-3.875	yearbook
2002	fire	S2400	99.5301	27.6619	2400	-1	0.05	34.57	6.40623	-3.875	fire scar
1989	logging	S2500	99.5301	27.6631	2500	-0.79	-0.62	35.57	3.46265	2.125	interview
1991	logging	S2500	99.5301	27.6631	2500	-0.79	-0.62	35.57	3.46265	2.125	interview
1992	logging	S2500	99.5301	27.6631	2500	-0.79	-0.62	35.57	3.46265	2.125	interview
1993	logging	S2500	99.5301	27.6631	2500	-0.79	-0.62	35.57	3.46265	2.125	interview
1994	logging	S2500	99.5301	27.6631	2500	-0.79	-0.62	35.57	3.46265	2.125	interview
1995	logging	S2500	99.5301	27.6631	2500	-0.79	-0.62	35.57	3.46265	2.125	interview
1996	logging	S2500	99.5301	27.6631	2500	-0.79	-0.62	35.57	3.46265	2.125	interview
1999	fire	S2500	99.5301	27.6631	2500	-0.79	-0.62	35.57	3.46265	2.125	interview
1999	fire	S2500	99.5301	27.6631	2500	-0.79	-0.62	35.57	3.46265	2.125	yearbook
2002	fire	S2500	99.5301	27.6631	2500	-0.79	-0.62	35.57	3.46265	2.125	fire scar
1999	fire	S2600	99.5301	27.6683	2600	-0.51	0.86	29.3	6.10732	0.5	interview
1999	fire	S2600	99.5301	27.6683	2600	-0.51	0.86	29.3	6.10732	0.5	yearbook
2016	non-fire loss	S2600	99.5301	27.6683	2600	-0.51	0.86	29.3	6.10732	0.5	image
1999	fire	S2700	99.5301	27.6742	2700	-0.9	0.43	29.47	6.70321	1.875	interview
1999	fire	S2700	99.5301	27.6742	2700	-0.9	0.43	29.47	6.70321	1.875	yearbook
2007	non-fire loss	S2700	99.5301	27.6742	2700	-0.9	0.43	29.47	6.70321	1.875	image
2016	non-fire loss	S2700	99.5301	27.6742	2700	-0.9	0.43	29.47	6.70321	1.875	image
1961	landslide	S2800	99.5301	27.6757	2800	-0.9	0.44	41.47	5.48528	1.125	interview
1999	fire	S2800	99.5301	27.6757	2800	-0.9	0.44	41.47	5.48528	1.125	interview
1999	fire	S2800	99.5301	27.6757	2800	-0.9	0.44	41.47	5.48528	1.125	yearbook
2007	non-fire loss	S2800	99.5301	27.6757	2800	-0.9	0.44	41.47	5.48528	1.125	image
2008	fire	S2800	99.5301	27.6757	2800	-0.9	0.44	41.47	5.48528	1.125	image
2008	non-fire loss	S2800	99.5301	27.6757	2800	-0.9	0.44	41.47	5.48528	1.125	image
2009	non-fire loss	S2800	99.5301	27.6757	2800	-0.9	0.44	41.47	5.48528	1.125	image
2014	fire	S2800	99.5301	27.6757	2800	-0.9	0.44	41.47	5.48528	1.125	interview
1952	fire	S2900	99.5301	27.6773	2900	-0.95	0.31	36.03	5.07694	-1.5	interview
1999	fire	S2900	99.5301	27.6773	2900	-0.95	0.31	36.03	5.07694	-1.5	interview
1999	fire	S2900	99.5301	27.6773	2900	-0.95	0.31	36.03	5.07694	-1.5	yearbook
2008	fire	S2900	99.5301	27.6773	2900	-0.95	0.31	36.03	5.07694	-1.5	image
2008	non-fire loss	S2900	99.5301	27.6773	2900	-0.95	0.31	36.03	5.07694	-1.5	image
2009	non-fire loss	S2900	99.5301	27.6773	2900	-0.95	0.31	36.03	5.07694	-1.5	image
2014	non-fire loss	S2900	99.5301	27.6773	2900	-0.95	0.31	36.03	5.07694	-1.5	image
2014	fire	S2900	99.5301	27.6773	2900	-0.95	0.31	36.03	5.07694	-1.5	interview
1952	fire	S3000	99.5301	27.6784	3000	-0.93	0.37	39.72	4.50885	-0.125	interview
1999	fire	S3000	99.5301	27.6784	3000	-0.93	0.37	39.72	4.50885	-0.125	interview
1999	fire	S3000	99.5301	27.6784	3000	-0.93	0.37	39.72	4.50885	-0.125	yearbook
2001	non-fire loss	S3000	99.5301	27.6784	3000	-0.93	0.37	39.72	4.50885	-0.125	image
2008	non-fire loss	S3000	99.5301	27.6784	3000	-0.93	0.37	39.72	4.50885	-0.125	image
2014	non-fire loss	S3000	99.5301	27.6784	3000	-0.93	0.37	39.72	4.50885	-0.125	image
2014	fire	S3000	99.5301	27.6784	3000	-0.93	0.37	39.72	4.50885	-0.125	interview
2020	hail	S3000	99.5301	27.6784	3000	-0.93	0.37	39.72	4.50885	-0.125	interview
1952	fire	S3100	99.5301	27.6795	3100	-0.96	0.27	46	3.68311	0	interview
1999	fire	S3100	99.5301	27.6795	3100	-0.96	0.27	46	3.68311	0	interview
1999	fire	S3100	99.5301	27.6795	3100	-0.96	0.27	46	3.68311	0	yearbook
2001	non-fire loss	S3100	99.5301	27.6795	3100	-0.96	0.27	46	3.68311	0	image
2014	non-fire loss	S3100	99.5301	27.6795	3100	-0.96	0.27	46	3.68311	0	image
2014	fire	S3100	99.5301	27.6795	3100	-0.96	0.27	46	3.68311	0	interview
2015	non-fire loss	S3100	99.5301	27.6795	3100	-0.96	0.27	46	3.68311	0	image
2020	hail	S3100	99.5301	27.6795	3100	-0.96	0.27	46	3.68311	0	interview
1952	fire	S3200	99.5301	27.6823	3200	-0.86	0.51	44.6	3.10248	8.125	interview
1952	fire	S3200	99.5301	27.6823	3200	-0.86	0.51	44.6	3.10248	8.125	fire scar
1999	fire	S3200	99.5301	27.6823	3200	-0.86	0.51	44.6	3.10248	8.125	interview
1999	fire	S3200	99.5301	27.6823	3200	-0.86	0.51	44.6	3.10248	8.125	yearbook
2015	non-fire loss	S3200	99.5301	27.6823	3200	-0.86	0.51	44.6	3.10248	8.125	image
1952	fire	S3300	99.5301	27.6823	3300	-0.93	-0.37	33.09	3.0188	8.875	interview
1999	fire	S3300	99.5301	27.6823	3300	-0.93	-0.37	33.09	3.0188	8.875	interview
1999	fire	S3300	99.5301	27.6823	3300	-0.93	-0.37	33.09	3.0188	8.875	yearbook
2015	non-fire loss	S3300	99.5301	27.6823	3300	-0.93	-0.37	33.09	3.0188	8.875	image
1952	fire	S3400	99.5301	27.6846	3400	-0.92	-0.38	37.97	3.35979	-1.625	fire scar
1952	fire	S3400	99.5301	27.6846	3400	-0.92	-0.38	37.97	3.35979	-1.625	interview
1992	hail	S3400	99.5301	27.6846	3400	-0.92	-0.38	37.97	3.35979	-1.625	interview
1997	hail	S3400	99.5301	27.6846	3400	-0.92	-0.38	37.97	3.35979	-1.625	interview
1997	hail	S3400	99.5301	27.6846	3400	-0.92	-0.38	37.97	3.35979	-1.625	yearbook
1999	fire	S3400	99.5301	27.6846	3400	-0.92	-0.38	37.97	3.35979	-1.625	interview
1999	fire	S3400	99.5301	27.6846	3400	-0.92	-0.38	37.97	3.35979	-1.625	yearbook
2005	hail	S3400	99.5301	27.6846	3400	-0.92	-0.38	37.97	3.35979	-1.625	yearbook
2005	hail	S3400	99.5301	27.6846	3400	-0.92	-0.38	37.97	3.35979	-1.625	yearbook
1952	fire	S3500	99.5301	27.6924	3500	-1	0.08	30.33	4.03825	3.375	interview
1992	hail	S3500	99.5301	27.6924	3500	-1	0.08	30.33	4.03825	3.375	interview
1997	hail	S3500	99.5301	27.6924	3500	-1	0.08	30.33	4.03825	3.375	interview
1997	hail	S3500	99.5301	27.6924	3500	-1	0.08	30.33	4.03825	3.375	yearbook
1999	fire	S3500	99.5301	27.6924	3500	-1	0.08	30.33	4.03825	3.375	interview
1999	fire	S3500	99.5301	27.6924	3500	-1	0.08	30.33	4.03825	3.375	yearbook
2005	hail	S3500	99.5301	27.6924	3500	-1	0.08	30.33	4.03825	3.375	yearbook
2005	hail	S3500	99.5301	27.6924	3500	-1	0.08	30.33	4.03825	3.375	yearbook
2012	fire	S3500	99.5301	27.6924	3500	-1	0.08	30.33	4.03825	3.375	image
2012	hail	S3500	99.5301	27.6924	3500	-1	0.08	30.33	4.03825	3.375	interview
1952	fire	S3600	99.5301	27.6953	3600	-0.94	-0.34	22.66	4.06791	9.375	interview
1992	hail	S3600	99.5301	27.6953	3600	-0.94	-0.34	22.66	4.06791	9.375	interview
1997	hail	S3600	99.5301	27.6953	3600	-0.94	-0.34	22.66	4.06791	9.375	interview
1997	hail	S3600	99.5301	27.6953	3600	-0.94	-0.34	22.66	4.06791	9.375	yearbook
1999	fire	S3600	99.5301	27.6953	3600	-0.94	-0.34	22.66	4.06791	9.375	interview
1999	fire	S3600	99.5301	27.6953	3600	-0.94	-0.34	22.66	4.06791	9.375	yearbook
2005	hail	S3600	99.5301	27.6953	3600	-0.94	-0.34	22.66	4.06791	9.375	yearbook
2005	hail	S3600	99.5301	27.6953	3600	-0.94	-0.34	22.66	4.06791	9.375	yearbook
2006	fire	S3600	99.5301	27.6953	3600	-0.94	-0.34	22.66	4.06791	9.375	image
2012	hail	S3600	99.5301	27.6953	3600	-0.94	-0.34	22.66	4.06791	9.375	interview
1952	fire	S3700	99.5301	27.6973	3700	-0.99	0.13	33.5	3.75559	0	interview
1992	hail	S3700	99.5301	27.6973	3700	-0.99	0.13	33.5	3.75559	0	interview
1997	hail	S3700	99.5301	27.6973	3700	-0.99	0.13	33.5	3.75559	0	interview
1997	hail	S3700	99.5301	27.6973	3700	-0.99	0.13	33.5	3.75559	0	yearbook
1999	fire	S3700	99.5301	27.6973	3700	-0.99	0.13	33.5	3.75559	0	interview
1999	fire	S3700	99.5301	27.6973	3700	-0.99	0.13	33.5	3.75559	0	yearbook
2005	non-fire loss	S3700	99.5301	27.6973	3700	-0.99	0.13	33.5	3.75559	0	image
2005	hail	S3700	99.5301	27.6973	3700	-0.99	0.13	33.5	3.75559	0	yearbook
2006	fire	S3700	99.5301	27.6973	3700	-0.99	0.13	33.5	3.75559	0	image
2012	hail	S3700	99.5301	27.6973	3700	-0.99	0.13	33.5	3.75559	0	interview
1952	fire	S3800	99.5301	27.6996	3800	-0.54	0.84	27.02	4.75089	1.125	interview
1996	fire	S3800	99.5301	27.6996	3800	-0.54	0.84	27.02	4.75089	1.125	interview
1997	fire	S3800	99.5301	27.6996	3800	-0.54	0.84	27.02	4.75089	1.125	interview
1997	hail	S3800	99.5301	27.6996	3800	-0.54	0.84	27.02	4.75089	1.125	interview
1997	hail	S3800	99.5301	27.6996	3800	-0.54	0.84	27.02	4.75089	1.125	yearbook
1999	fire	S3800	99.5301	27.6996	3800	-0.54	0.84	27.02	4.75089	1.125	interview
1999	fire	S3800	99.5301	27.6996	3800	-0.54	0.84	27.02	4.75089	1.125	yearbook
2005	non-fire loss	S3800	99.5301	27.6996	3800	-0.54	0.84	27.02	4.75089	1.125	image
2005	hail	S3800	99.5301	27.6996	3800	-0.54	0.84	27.02	4.75089	1.125	yearbook
2006	fire	S3800	99.5301	27.6996	3800	-0.54	0.84	27.02	4.75089	1.125	image
2012	hail	S3800	99.5301	27.6996	3800	-0.54	0.84	27.02	4.75089	1.125	interview
2005	non-fire loss	S3900	99.5301	27.7029	3900	-0.61	0.79	23.97	6.12882	-3.875	image
2005	hail	S3900	99.5301	27.7029	3900	-0.61	0.79	23.97	6.12882	-3.875	yearbook
1987	fire	W2400	99.4548	27.7149	2400	-0.37	-0.93	19.88	5.50144	-2	interview
1989	logging	W2400	99.4548	27.7149	2400	-0.37	-0.93	19.88	5.50144	-2	interview
1991	logging	W2400	99.4548	27.7149	2400	-0.37	-0.93	19.88	5.50144	-2	interview
1992	logging	W2400	99.4548	27.7149	2400	-0.37	-0.93	19.88	5.50144	-2	interview
1993	logging	W2400	99.4548	27.7149	2400	-0.37	-0.93	19.88	5.50144	-2	interview
1994	logging	W2400	99.4548	27.7149	2400	-0.37	-0.93	19.88	5.50144	-2	interview
1995	logging	W2400	99.4548	27.7149	2400	-0.37	-0.93	19.88	5.50144	-2	interview
1996	logging	W2400	99.4548	27.7149	2400	-0.37	-0.93	19.88	5.50144	-2	interview
1997	fire	W2400	99.4548	27.7149	2400	-0.37	-0.93	19.88	5.50144	-2	fire scar
1999	logging	W2400	99.4548	27.7149	2400	-0.37	-0.93	19.88	5.50144	-2	interview
2002	fire	W2400	99.4548	27.7149	2400	-0.37	-0.93	19.88	5.50144	-2	image
2013	fire	W2400	99.4548	27.7149	2400	-0.37	-0.93	19.88	5.50144	-2	interview
2013	fire	W2400	99.4548	27.7149	2400	-0.37	-0.93	19.88	5.50144	-2	yearbook
2016	fire	W2400	99.4548	27.7149	2400	-0.37	-0.93	19.88	5.50144	-2	interview
2018	fire	W2400	99.4548	27.7149	2400	-0.37	-0.93	19.88	5.50144	-2	interview
1972	fire	W2500	99.4652	27.7149	2500	-0.09	-1	23.71	4.35575	1.625	interview
1984	fire	W2500	99.4652	27.7149	2500	-0.09	-1	23.71	4.35575	1.625	interview
1987	fire	W2500	99.4652	27.7149	2500	-0.09	-1	23.71	4.35575	1.625	interview
1989	logging	W2500	99.4652	27.7149	2500	-0.09	-1	23.71	4.35575	1.625	interview
1991	logging	W2500	99.4652	27.7149	2500	-0.09	-1	23.71	4.35575	1.625	interview
1992	logging	W2500	99.4652	27.7149	2500	-0.09	-1	23.71	4.35575	1.625	interview
1993	logging	W2500	99.4652	27.7149	2500	-0.09	-1	23.71	4.35575	1.625	interview
1994	logging	W2500	99.4652	27.7149	2500	-0.09	-1	23.71	4.35575	1.625	interview
1995	logging	W2500	99.4652	27.7149	2500	-0.09	-1	23.71	4.35575	1.625	interview
1996	logging	W2500	99.4652	27.7149	2500	-0.09	-1	23.71	4.35575	1.625	interview
1997	fire	W2500	99.4652	27.7149	2500	-0.09	-1	23.71	4.35575	1.625	fire scar
2002	fire	W2500	99.4652	27.7149	2500	-0.09	-1	23.71	4.35575	1.625	image
2006	fire	W2500	99.4652	27.7149	2500	-0.09	-1	23.71	4.35575	1.625	image
2007	fire	W2500	99.4652	27.7149	2500	-0.09	-1	23.71	4.35575	1.625	image
2012	fire	W2500	99.4652	27.7149	2500	-0.09	-1	23.71	4.35575	1.625	image
2013	fire	W2500	99.4652	27.7149	2500	-0.09	-1	23.71	4.35575	1.625	interview
1948	fire	W2800	99.4866	27.7149	2800	-0.69	-0.72	31.02	5.14448	-7.625	fire scar
1952	fire	W2800	99.4866	27.7149	2800	-0.69	-0.72	31.02	5.14448	-7.625	fire scar
1999	fire	W2800	99.4866	27.7149	2800	-0.69	-0.72	31.02	5.14448	-7.625	fire scar
2009	non-fire loss	W2800	99.4866	27.7149	2800	-0.69	-0.72	31.02	5.14448	-7.625	image
2013	fire	W2800	99.4866	27.7149	2800	-0.69	-0.72	31.02	5.14448	-7.625	fire scar
1948	fire	W2900	99.4905	27.7149	2900	0.86	-0.5	43.32	4.37763	-0.25	fire scar
1952	fire	W2900	99.4905	27.7149	2900	0.86	-0.5	43.32	4.37763	-0.25	fire scar
1999	fire	W2900	99.4905	27.7149	2900	0.86	-0.5	43.32	4.37763	-0.25	fire scar
2009	non-fire loss	W2900	99.4905	27.7149	2900	0.86	-0.5	43.32	4.37763	-0.25	image
2013	fire	W2900	99.4905	27.7149	2900	0.86	-0.5	43.32	4.37763	-0.25	fire scar
2009	non-fire loss	W3000	99.493	27.7149	3000	0.73	-0.68	36.05	6.27575	-13.75	image
1952	fire	W3100	99.493	27.7149	3100	0.97	-0.25	38.33	4.01511	2.75	fire scar
1994	fire	W3100	99.493	27.7149	3100	0.97	-0.25	38.33	4.01511	2.75	fire scar
1994	fire	W3100	99.493	27.7149	3100	0.97	-0.25	38.33	4.01511	2.75	fire scar
2009	non-fire loss	W3100	99.493	27.7149	3100	0.97	-0.25	38.33	4.01511	2.75	image
2015	non-fire loss	W3100	99.493	27.7149	3100	0.97	-0.25	38.33	4.01511	2.75	image
2016	non-fire loss	W3100	99.493	27.7149	3100	0.97	-0.25	38.33	4.01511	2.75	image
2019	non-fire loss	W3100	99.493	27.7149	3100	0.97	-0.25	38.33	4.01511	2.75	image
2021	non-fire loss	W3100	99.493	27.7149	3100	0.97	-0.25	38.33	4.01511	2.75	image
1952	fire	W3200	99.4978	27.7149	3200	0.79	-0.62	36	4.58688	-1.875	fire scar
1994	fire	W3200	99.4978	27.7149	3200	0.79	-0.62	36	4.58688	-1.875	fire scar
1997	fire	W3200	99.4978	27.7149	3200	0.79	-0.62	36	4.58688	-1.875	fire scar
2015	non-fire loss	W3200	99.4978	27.7149	3200	0.79	-0.62	36	4.58688	-1.875	image
2016	non-fire loss	W3200	99.4978	27.7149	3200	0.79	-0.62	36	4.58688	-1.875	image
2019	non-fire loss	W3200	99.4978	27.7149	3200	0.79	-0.62	36	4.58688	-1.875	image
2021	non-fire loss	W3200	99.4978	27.7149	3200	0.79	-0.62	36	4.58688	-1.875	image
1997	fire	W3300	99.504	27.7149	3300	0.75	-0.66	27.83	9.11841	-8.5	fire scar
2015	non-fire loss	W3300	99.504	27.7149	3300	0.75	-0.66	27.83	9.11841	-8.5	image
2016	non-fire loss	W3300	99.504	27.7149	3300	0.75	-0.66	27.83	9.11841	-8.5	image
2015	non-fire loss	W3400	99.5064	27.7149	3400	-0.87	-0.48	40.43	5.12093	-11	image
2016	non-fire loss	W3400	99.5064	27.7149	3400	-0.87	-0.48	40.43	5.12093	-11	image
1952	fire	W3500	99.5084	27.7149	3500	-0.93	-0.37	45.66	4.14606	2.75	interview
1973	fire	W3500	99.5084	27.7149	3500	-0.93	-0.37	45.66	4.14606	2.75	interview
1997	hail	W3500	99.5084	27.7149	3500	-0.93	-0.37	45.66	4.14606	2.75	interview
1997	hail	W3500	99.5084	27.7149	3500	-0.93	-0.37	45.66	4.14606	2.75	yearbook
2012	fire	W3500	99.5084	27.7149	3500	-0.93	-0.37	45.66	4.14606	2.75	image
2012	hail	W3500	99.5084	27.7149	3500	-0.93	-0.37	45.66	4.14606	2.75	interview
1952	fire	W3600	99.5126	27.7149	3600	-0.93	-0.37	28.53	5.30134	-0.375	interview
1973	fire	W3600	99.5126	27.7149	3600	-0.93	-0.37	28.53	5.30134	-0.375	interview
1991	hail	W3600	99.5126	27.7149	3600	-0.93	-0.37	28.53	5.30134	-0.375	interview
1992	hail	W3600	99.5126	27.7149	3600	-0.93	-0.37	28.53	5.30134	-0.375	interview
1997	hail	W3600	99.5126	27.7149	3600	-0.93	-0.37	28.53	5.30134	-0.375	interview
1997	hail	W3600	99.5126	27.7149	3600	-0.93	-0.37	28.53	5.30134	-0.375	yearbook
2009	fire	W3600	99.5126	27.7149	3600	-0.93	-0.37	28.53	5.30134	-0.375	image
2009	non-fire loss	W3600	99.5126	27.7149	3600	-0.93	-0.37	28.53	5.30134	-0.375	image
2012	hail	W3600	99.5126	27.7149	3600	-0.93	-0.37	28.53	5.30134	-0.375	interview
1952	fire	W3700	99.5164	27.7149	3700	-0.52	-0.86	23.29	7.74157	-4.25	interview
1973	fire	W3700	99.5164	27.7149	3700	-0.52	-0.86	23.29	7.74157	-4.25	interview
1991	hail	W3700	99.5164	27.7149	3700	-0.52	-0.86	23.29	7.74157	-4.25	interview
1992	hail	W3700	99.5164	27.7149	3700	-0.52	-0.86	23.29	7.74157	-4.25	interview
1997	hail	W3700	99.5164	27.7149	3700	-0.52	-0.86	23.29	7.74157	-4.25	interview
1997	hail	W3700	99.5164	27.7149	3700	-0.52	-0.86	23.29	7.74157	-4.25	yearbook
2002	fire	W3700	99.5164	27.7149	3700	-0.52	-0.86	23.29	7.74157	-4.25	image
2012	hail	W3700	99.5164	27.7149	3700	-0.52	-0.86	23.29	7.74157	-4.25	interview
1952	fire	W3800	99.5184	27.7149	3800	-0.75	-0.67	27.79	4.99736	-0.5	interview
1973	fire	W3800	99.5184	27.7149	3800	-0.75	-0.67	27.79	4.99736	-0.5	interview
1991	hail	W3800	99.5184	27.7149	3800	-0.75	-0.67	27.79	4.99736	-0.5	interview
1997	hail	W3800	99.5184	27.7149	3800	-0.75	-0.67	27.79	4.99736	-0.5	interview
1997	hail	W3800	99.5184	27.7149	3800	-0.75	-0.67	27.79	4.99736	-0.5	yearbook
2001	fire	W3800	99.5184	27.7149	3800	-0.75	-0.67	27.79	4.99736	-0.5	image
2012	hail	W3800	99.5184	27.7149	3800	-0.75	-0.67	27.79	4.99736	-0.5	interview

## Sheet: Disturbance 1950-2021
Transect	Elevation	Plot	Decade	Intensity	Type
S	2700	S2700	1950	0.5	Fire
S	2900	S2900	1990	1	Fire
S	3200	S3200	1950	0.333333	Fire
S	3400	S3400	1950	0.153846	Fire
S	3400	S3400	1950	0.142857	Fire
S	3400	S3400	1990	0.0322581	Fire
S	3500	S3500	1950	0.384615	Fire
S	3600	S3600	1950	0.0769231	Fire
S	3600	S3600	1990	0.0555556	Fire
W	2000	W2000	1950	0.5	Fire
W	2400	W2400	1990		Fire
W	2400	W2400	2010		Fire
W	2500	W2500	1990		Fire
W	2500	W2500	2010		Fire
W	2800	W2800	2000	0.545455	Fire
W	2800	W2800	2010		Fire
W	2900	W2900	1980	0.125	Fire
W	2900	W2900	2010		Fire
W	3000	W3000	1990		Fire
W	3100	W3100	1990	0.111111	Fire
W	3200	W3200	1950	0.166667	Fire
W	3200	W3200	1990	0.111111	Fire
W	3300	W3300	1970	0.0625	Fire
W	3300	W3300	1990	0.111111	Fire
W	3400	W3400	1970	0.125	Fire
W	3600	W3600	1950	0.333333	Fire
W	3800	W3800	1950	0.285714	Fire
W	3900	W3900	1970	0.428571	Fire
S	3700	S3700	2000	0.0526316	Hail
W	3500	W3500	1990	0.0833333	Hail
W	3600	W3600	1990	0.166667	Hail
W	3600	W3600	1990	1	Hail
W	3700	W3700	2000	0.142857	Hail
W	3700	W3700	2010	0.111111	Hail
W	3800	W3800	1990	0.210526	Hail
W	3800	W3800	2000	0.157895	Hail
W	3900	W3900	2000	0.0909091	Hail
W	3900	W3900	2010	0.0909091	Hail
E	3900	E3900	1980	0.25	Landslide
E	3900	E3900	1990	0.2	Landslide
E	4100	E4100	1990	0.1875	Landslide
E	4200	E4200	1960	0.25	Landslide
E	4200	E4200	1980	0.166667	Landslide
E	4200	E4200	1990	0.0909091	Landslide
N	4100	N4100	1970	0.25	Landslide
S	2200	S2200	1980		Landslide
S	2200	S2200	2000	1	Landslide
N	3500	N3500	2000	0.111111	Logging
S	2200	S2200	1980		Logging
S	2400	S2400	1980		Logging
S	2400	S2400	2000	0.125	Logging
S	2500	S2500	1980		Logging
S	2700	S2700	1960	0.2	Logging
S	2700	S2700	1970	0.142857	Logging
S	2700	S2700	1980	0.307692	Logging
S	2700	S2700	1980	0.307692	Logging
S	2800	S2800	1980	0.111111	Logging
S	2800	S2800	1980	0.111111	Logging
S	3000	S3000	1970	0.5	Logging
S	3000	S3000	2000	0.333333	Logging
S	3100	S3100	1960	0.8	Logging
S	3300	S3300	1970	0.166667	Logging
S	3400	S3400	1960	0.0666667	Logging
S	3400	S3400	1970	0.136364	Logging
S	3400	S3400	1980	0.0384615	Logging
S	3500	S3500	1960	0.0666667	Logging
S	3500	S3500	1970	0.0666667	Logging
S	3600	S3600	1960	0.0625	Logging
S	3600	S3600	1980	0.0588235	Logging
S	3700	S3700	1960	0.125	Logging
S	3700	S3700	1970	0.2	Logging
S	3700	S3700	1980	0.0588235	Logging
S	3800	S3800	1980	0.0833333	Logging
W	2900	W2900	1960	0.333333	Logging
W	3000	W3000	2000		Logging
W	3100	W3100	2000	0.2	Logging
W	3300	W3300	1980	0.0555556	Logging
W	3300	W3300	2000	0.05	Logging
W	3300	W3300	2010	0.05	Logging
W	3400	W3400	1960	0.285714	Logging
W	3500	W3500	1980	0.0833333	Logging
W	3900	W3900	1980	0.1	Logging
E	4000	E4000	1950	0.0833333
E	4000	E4000	1990	0.0714286
E	4000	E4000	2000	0.0714286
E	4100	E4100	2000	0.0625
N	3500	N3500	1950	0.0909091
N	3600	N3600	1950	0.1
N	3600	N3600	1990	0.0833333
N	3600	N3600	2000	0.0833333
N	3700	N3700	1950	0.125
N	3700	N3700	1960	0.111111
N	3700	N3700	1970	0.1
N	3700	N3700	1990	0.0714286
N	3800	N3800	1950	0.285714
N	3800	N3800	1980	0.111111
N	3800	N3800	2000	0.1
N	3900	N3900	1960	0.125
N	4000	N4000	1990	0.166667
N	4000	N4000	2000	0.166667
N	4100	N4100	1950	0.25
N	4100	N4100	1990	0.125
N	4200	N4200	1990	0.333333
S	3200	S3200	1980	0.142857
S	3200	S3200	2000	0.142857
S	3500	S3500	2000	0.0666667
W	2000	W2000	2000	0.2
W	3300	W3300	1950	0.222222
W	3400	W3400	1950	0.166667
W	3500	W3500	2000	0.0714286

## Sheet: carbon_soil
No	Plot.ID	Long	Lat	Tra	Ele	AspectNS	AspectEW	Slope	TWI	TPI	freq	fire.year	fire.freq	logging.year	logging.freq	landslide.year	landslide.freq	hail.year	hail.freq	Area	max.H.5	max.H.plot	BA	tree.richness.5	richness.plot	shrub.richness	tree.density	AGB	RB	TB	soil.mass	herb.mass	litter.mass	FWD.mass	CWD.mass	WD.mass	tree.shurb.C	soil.C	herb.C	litter.C	FWD.C	CWD.C	WD.C	system.C
1	E3900	99.5419	27.7149	E	3900	0.84	0.54	28.58	4.91009	-3.625	2	1940	0	1940	0	1990	2	1940	0	314.16	4.2	7.1	4.75	2	2		891.27	19.6894	4.30813	23.9975	723.1	1.56667	0.706133	0	1.9374	1.9374	11.2788	213.833	5.15433	0.261269	0	0.910579	0.910579	231.438
2	E4000	99.5374	27.7149	E	4000	0.84	0.55	44.17	2.87944	9.125	3	1940	0	1940	0	1940	0	1940	0	314.16	8.33	15.6	18.76	2.67	3		541.13	67.3174	9.79524	77.1126	254.733	1.5848	1.52613	0	4.70702	4.70702	36.2429	100.152	5.21399	0.564669	0	2.2123	2.2123	144.385
3	E4100	99.5343	27.7149	E	4100	0.72	0.69	34.06	3.71054	-2	2	1940	0	1940	0	1990	1	1940	0	314.16	7.69	17.5	35.01	2	2	1	763.94	143.441	20.8826	164.323	1177.97	1.17467	2.4564	0	4.23359	4.23359	77.2319	123.897	3.86465	0.908868	0	1.98979	1.98979	207.892
4	E4200	99.5309	27.7149	E	4200	-0.03	1	22.25	3.32157	5.625	3	1940	0	1940	0	1990	3	1940	0	1256.64	6.5	9.2	2.85	1	1	3	111.41	7.25826	1.08373	8.34199	1647.01	0.793733	1.304	0	5.24493	5.24493	3.92073	160.855	2.61138	0.48248	0	2.46512	2.46512	170.335
5	N3500	99.5301	27.7296	N	3500	0.53	0.85	27.42	4.77993	1.25	2	1940	0	2000	1	1940	0	1940	0	1256.64	11.52	25.6	30.74	3.59	7	1	294.44	194.036	52.933	246.969	1749.38	0.521733	1.01307	0	15.2955	15.2955	116.075	114.985	1.7165	0.374835	0	7.1889	7.1889	240.341
6	N3600	99.5301	27.7269	N	3600	0.32	0.95	38.62	3.96558	3.125	3	1940	0	1990	2	1940	0	1940	0	314.16	7.94	25.4	22.17	4.01	6	2	541.13	97.8323	26.7011	124.533	740.823	0.569067	1.12587	0	7.93549	7.93549	58.5307	205.701	1.87223	0.416571	0	3.72968	3.72968	270.25
7	N3700	99.5301	27.7296	N	3700	1	0	37.76	4.77993	1.25	4	1940	0	1940	0	1940	0	1940	0	314.16	6.85	25.6	33.5	6.07	6		986.76	186.946	50.9975	237.943	819.7	0.776	1.03253	0	11.1322	11.1322	111.833	216.225	2.55304	0.382037	0	5.23212	5.23212	336.226
8	N3800	99.5301	27.7238	N	3800	0.94	0.34	31.33	3.28574	5.375	3	1940	0	1940	0	1940	0	1940	0	314.16	8.15	29.1	40.27	3.53	4	1	668.45	269.767	19.9884	289.756	517.745	0.688667	1.7544	0	21.7066	21.7066	136.185	215.55	2.26571	0.649128	0	10.2021	10.2021	364.853
9	N3900	99.5301	27.7202	N	3900	0.96	0.29	25.72	6.27507	0.625	1	1940	0	1940	0	1940	0	1940	0	314.16	15.92	31.8	56.49	1	1	1	413.8	367.866	53.5383	421.404	828.304	0.9548	1.09947	0	17.6125	17.6125	198.06	125.711	3.14129	0.406803	0	8.27786	8.27786	335.597
10	N4000	99.5301	27.7185	N	4000	1	0.07	27.64	4.7756	1.375	2	1940	0	1940	0	1990	1	1940	0	314.16	6.69	18.2	33.2	2	2	1	572.96	156.468	22.7918	179.26	936.01	1.13227	0.845467	0	10.5858	10.5858	84.2522	160.378	3.72516	0.312823	0	4.97532	4.97532	253.643
11	N4100	99.5301	27.7171	N	4100	0.99	-0.1	38.86	3.40596	2.25	3	1940	0	1940	0	1970	1	1940	0	1256.64	4.14	16.7	3.05	2.5	3	2	159.15	11.2311	1.66843	12.8995	752.352	0.620667	1.21227	0.225733	28.1945	28.4203	6.06277	107.943	2.04199	0.448539	0.0835213	13.2514	13.335	129.831
12	N4200	99.5301	27.7155	N	4200	0.91	0.4	31.8	3.00655	2.875	1	1940	0	1940	0	1940	0	1940	0	78.54	3.5	3.5	17.49	1	1		4710.98	19.4479	7.94056	27.3884	724.674	1.22347	1.17653	0	0.502107	0.502107	12.8726	97.7275	4.02521	0.435317	0	0.23599	0.23599	115.297
13	S2200	99.5301	27.6595	S	2200	-0.97	0.26	37.95	15.8147	-11.875		1940	0	1980	1	2000	2	1940	0	113.1	5.89	10.2	9.89	3.59	5		1237.84	34.2275	9.2454	43.4729	2420.59	1.02093	2.70727	0	0.304377	0.304377	20.4323	304.412	3.35887	1.00169	0	0.143057	0.143057	329.348
14	S2400	99.5301	27.6619	S	2400	-1	0.05	34.57	6.40623	-3.875	1	1940	0	2000	2	1940	0	1940	0	706.86	7.65	14.2	7.22	3.03	8		962	30.7873	8.44071	39.228	2888.09	1.0692	1.3692	1.20667	0.518806	1.72547	18.4371	97.9813	3.51767	0.506604	0.446467	0.243839	0.690305	121.133
15	S2500	99.5301	27.6631	S	2500	-0.79	-0.62	35.57	3.46265	2.125		1940	0	1980	1	1940	0	1940	0	314.16	4.88	18	12.39	3.17	4		1464.22	44.9739	14.9552	59.9291	3340.42	1.24067	3.43053	1.966	2.00543	3.97143	28.1667	89.7492	4.08179	1.2693	0.72742	0.942551	1.66997	124.937
16	S2600	99.5301	27.6683	S	2600	-0.51	0.86	29.3	6.10732	0.5										19.63						3		0.0820379	0.0598876	0.141925	3487.4	1.24667	2.47473	1.00773	3.37913	4.38687	0.066705	114.882	4.10153	0.915651	0.372861	1.58819	1.96105	121.927
17	S2700	99.5301	27.6742	S	2700	-0.9	0.43	29.47	6.70321	1.875	4	1950	1	1980	3	1940	0	1940	0	314.16	11.76	23.5	39.21	4.3	12	1	2132.67	281.721	76.8547	358.576	2065.14	0.452533	1.5356	0	3.94845	3.94845	168.531	258.451	1.48883	0.568172	0	1.85577	1.85577	430.895
18	S2800	99.5301	27.6757	S	2800	-0.9	0.44	41.47	5.48528	1.125	1	1940	0	1980	1	1940	0	1940	0	314.16	8.78	19.6	16.09	5.95	10	2	1496.05	85.1104	23.2602	108.371	2709.88	0.636533	2.57213	0	5.63891	5.63891	50.9342	119.728	2.09419	0.951689	0	2.65029	2.65029	176.358
19	S2900	99.5301	27.6773	S	2900	-0.95	0.31	36.03	5.07694	-1.5	1	1990	1	1940	0	1940	0	1940	0	314.16	7.74	13.4	5.84	6.52	6	1	1527.88	23.6944	6.44998	30.1444	2551.89	0.438133	2.71	0	0	0	14.1678	137.777	1.44146	1.0027	0	0	0	154.389
20	S3000	99.5301	27.6784	S	3000	-0.93	0.37	39.72	4.50885	-0.125	2	1940	0	2000	2	1940	0	1940	0	78.54	19.4	19.4	30.6	4	4	3	3437.74	146.71	50.4855	197.195	3864.62	0.319333	2.53347	0	0.277882	0.277882	92.6818	124.68	1.05061	0.937383	0	0.130604	0.130604	219.481
21	S3100	99.5301	27.6795	S	3100	-0.96	0.27	46	3.68311	0	1	1940	0	2010	2	1940	0	1940	0	314.16	12.07	24.5	29.67	4.12	4	2	1114.08	197.056	67.752	264.808	3034.57	0.502533	3.20747	0.737467	7.16236	7.89982	124.46	246.488	1.65333	1.18676	0.272863	3.36631	3.63917	377.427
22	S3200	99.5301	27.6823	S	3200	-0.86	0.51	44.6	3.10248	8.125	3	1950	1	1940	0	1940	0	1940	0	19.63	20.9	20.9	85.43	6	6	1	5603.67	480.332	165.186	645.519	1964.26	0.793333	2.63533	0.712533	0	0.712533	303.394	145.956	2.61007	0.975073	0.263637	0	0.263637	453.199
23	S3300	99.5301	27.6815	S	3300	-0.93	-0.37	33.09	3.0188	8.875	1	1940	0	1970	1	1940	0	1940	0	78.54	27.8	27.8	58.95	6	6	3	2801.12	602.917	164.548	767.465	2162.15	0.572933	2.1604	0.59	1.68546	1.70258	360.709	101.111	1.88495	0.799348	0.2183	0.800211	1.01851	465.523
24	S3400	99.5301	27.6846	S	3400	-0.92	-0.38	37.97	3.35979	-1.625	5	1990	2	1980	3	1940	0	1940	0	314.16	6.59	14.1	30.69	5.24	9	1	1496.05	91.509	31.3296	122.839	811.833	0.846133	1.35467	0	13.0792	13.8849	57.7341	183.163	2.78378	0.501227	0	6.52591	6.52591	250.708
25	S3500	99.5301	27.6924	S	3500	-1	0.08	30.33	4.03825	3.375	4	1950	1	1970	2	1940	0	1940	0	314.16	11.47	30.8	44	4.05	4	2	509.29	287.501	21.3437	308.844	1231.99	0.489733	2.26253	1.85	13.442	13.4817	145.157	256.074	1.61122	0.837137	0.6845	6.33639	7.02089	410.701
26	S3600	99.5301	27.6953	S	3600	-0.94	-0.34	22.66	4.06791	9.375	4	1990	2	1980	2	1940	0	1940	0	314.16	8.55	27.4	43.49	4.24	6	2	827.6	272.996	20.2319	293.228	1159.85	1.21573	2.33653	1.37813	3.9301	4.00254	137.817	236.559	3.99976	0.864517	0.509909	1.88119	2.3911	381.631
27	S3700	99.5301	27.6973	S	3700	-0.99	0.13	33.5	3.75559	0	4	1940	0	1980	3	1940	0	2000	1	314.16	6	14.6	18.61	1.1	3	1	923.1	53.1514	7.7649	60.9163	1724.94	1.48253	1.10293	1.23173	9.32802	9.58809	28.6307	161.563	4.87753	0.408085	0.455741	4.5064	4.96215	200.441
28	S3800	99.5301	27.6996	S	3800	-0.54	0.84	27.02	4.75089	1.125	1	1940	0	1980	1	1940	0	1940	0	314.16	8.44	9.7	18.48	1	1	1	381.97	50.2506	7.3146	57.5652	1719.96	1.06427	1.6672	1.48147	13.782	14.1916	27.0556	274.182	3.50144	0.616864	0.548143	6.67005	7.2182	312.574
29	S3900	99.5301	27.7029	S	3900	-0.61	0.79	23.97	6.12882	-3.875										1256.64						1		0.000318104	0.000295169	0.000613273	2198.17	1.0912	0.9024	0	0	0	0.000288238	141.581	0.988751	0.333888	0	0	0	142.904
30	S4000	99.5301	27.7059	S	4000	-0.77	0.63	21.66	4.79707	2.375										1256.64						2		0.0106945	0.00992347	0.020618	2986.02	1.49693	1.4256	0	0.00135206	0.00135206	0.00969047	106.837	1.35639	0.527472	0	0.000635467	0.000635467	108.731
31	S4100	99.5301	27.709	S	4100	-0.87	0.5	22.82	4.08322	2.75										1256.64						3		0.00390137	0.00362009	0.00752146	2007.58	0.8804	1.26573	0	0	0	0.00353509	160.722	0.797742	0.468321	0	0	0	161.992
32	S4200	99.5301	27.7142	S	4200	-0.84	0.54	30.25	3.15998	2.25										1256.64						2		0.00214224	0.00198779	0.00413003	1965.2	1.0196	0.9404	0	0	0	0.00194112	181.382	0.923873	0.347948	0	0	0	182.655
33	W2000	99.4548	27.7149	W	2000	-0.54	-0.84	37.09	6.40701	-5.875	2	1950	1	1940	0	1940	0	1940	0	1256.64	3.62	5.3	1.5	1.14	5		262.61	3.09076	0.84316	3.93392	2109.23	0.887867	2.12053	2.8988	0.0275042	2.9263	1.84894	307.574	2.92108	0.784597	1.07256	0.012927	1.08548	314.215
34	W2400	99.4631	27.7149	W	2400	-0.37	-0.93	19.88	5.50144	-2		2010	2	1940	0	1940	0	1940	0	78.54	5	5	14.48	1	1	1	6875.48	23.0488	4.65791	27.7067	2747.35	1.13	2.82093	1.1496	2.57226	3.72186	13.0222	47.9019	3.7177	1.04375	0.425352	1.20896	1.63431	67.3198
35	W2500	99.4652	27.7149	W	2500	-0.09	-1	23.71	4.35575	1.625		2010	2	1940	0	1940	0	1940	0	78.54	5.8	5.8	5.82	2	2		3183.09	10.6211	2.22887	12.85	3438.83	1.324	2.6204	1.43507	0.465095	1.90016	6.03948	40.7926	4.35596	0.969548	0.530975	0.218595	0.749569	52.9072
36	W2800	99.4866	27.7149	W	2800	-0.69	-0.72	31.02	5.14448	-7.625	1	2010	2	1940	0	1940	0	1940	0	78.54	12.6	12.6	38.78	1	1	2	3183.09	135.933	27.4625	163.395	3290	0.0842667	1.56173	0	0.117636	0.117636	76.7957	63.0205	0.277237	0.577841	0	0.0552887	0.0552887	140.727
37	W2900	99.4905	27.7149	W	2900	0.86	-0.5	43.32	4.37763	-0.25	2	2010	2	1960	1	1940	0	1940	0	78.54	17	17	71.21	7	7	2	3692.39	295.747	80.7023	376.449	1692.12	0.0705333	2.36867	0.420933	2.81079	3.23173	176.931	215.914	0.232055	0.876407	0.155745	1.32107	1.47682	395.43
38	W3000	99.493	27.7149	W	3000	0.73	-0.68	36.05	6.27575	-13.75		1990	1	2000	1	1940	0	1940	0	78.54	8.8	8.8	8.61	12	12	2	4456.33	19.8026	5.90778	25.7104	2589.56	0.33	1.70653	0	4.97706	4.97706	12.0839	143.566	1.0857	0.631417	0	2.33922	2.33922	159.706
39	W3100	99.4952	27.7149	W	3100	0.97	-0.25	38.33	4.01511	2.75	1	1990	1	2010	1	1940	0	1940	0	78.54	13.05	14.2	27.59	7	7	2	2801.12	80.7858	22.0683	102.854	2068.68	0.153333	1.84133	0	18.966	18.966	48.3414	116.739	0.504467	0.681293	0	8.91402	8.91402	175.181
40	W3200	99.4978	27.7149	W	3200	0.79	-0.62	36	4.58688	-1.875	2	1990	2	1940	0	1940	0	1940	0	314.16	7.31	22.7	24.67	6.56	11	2	763.94	125.369	43.1195	168.489	2672.41	0.322	0.801333	1.4988	32.4592	33.958	79.1896	206.372	1.05938	0.296493	0.554556	15.2558	15.8104	302.728
41	W3300	99.504	27.7149	W	3300	0.75	-0.66	27.83	9.11841	-8.5	6	1990	2	2010	3	1940	0	1940	0	1256.64	11.97	17.4	29.22	0.24	7		198.94	135.233	36.8915	172.124	1095.53	0.155867	1.55213	0	30.6351	30.6351	80.8984	213.312	0.512801	0.574289	0	14.3985	14.3985	309.696
42	W3400	99.5064	27.7149	W	3400	-0.87	-0.48	40.43	5.12093	-11	3	1970	1	1960	1	1940	0	1940	0	314.16	7.22	23.5	73.77	5.44	9	1	732.11	656.269	179.035	835.304	2055.82	0.130133	2.35427	0.2856	7.62678	7.91238	392.593	270.643	0.428139	0.871079	0.105672	3.58459	3.69026	668.226
43	W3500	99.5084	27.7149	W	3500	-0.93	-0.37	45.66	4.14606	2.75	3	1940	0	1980	1	1940	0	1990	1	706.86	10.42	25.8	38.98	4.46	8	1	424.41	276.863	75.4957	352.359	1357.62	0.2076	2.06947	0.746	13.2552	14.0012	165.609	316.774	0.683004	0.765703	0.27602	6.22995	6.50597	490.338
44	W3600	99.5126	27.7149	W	3600	-0.93	-0.37	28.53	5.30134	-0.375	2	1950	1	1940	0	1940	0	1990	1	1256.64	10.1	15.6	6.55	1.7	5	1	63.66	34.3909	9.38191	43.7728	2073.2	0.261333	1.40027	0	40.6117	40.6117	20.5732	247.023	0.859787	0.518099	0	19.0875	19.0875	288.062
45	W3700	99.5164	27.7149	W	3700	-0.52	-0.86	23.29	7.74157	-4.25	2	1940	0	1940	0	1940	0	2010	2	1256.64	14.71	25.6	4.83	0.36	5	1	95.49	23.0916	3.5126	26.6042	2030.35	0.378667	0.298533	2.01587	140.939	142.955	12.504	137.876	1.24581	0.110457	0.745871	66.2412	66.9871	218.723
46	W3800	99.5184	27.7149	W	3800	-0.75	-0.67	27.79	4.99736	-0.5	3	1950	1	1940	0	1940	0	2000	2	314.16	7.85	19.7	27.14	2.11	3		1082.25	104.111	15.1482	119.259	1479.61	0.933733	1.24853	0.7888	30.8594	31.6482	56.0518	232.129	3.07198	0.461957	0.291856	14.5039	14.7958	306.511
47	W3900	99.5209	27.7149	W	3900	0.19	-0.98	24.58	7.13876	-6.875	4	1970	1	1980	1	1940	0	2010	2	314.16	8.05	23.7	20.1	2	2	2	636.62	97.3456	14.494	111.84	1425.02	0.954	1.42013	0	13.506	13.506	52.5646	176.491	3.13866	0.525449	0	6.3478	6.3478	239.067
48	W4000	99.5245	27.7149	W	4000	-0.93	-0.37	22.94	5.5936	0.625										1256.64						2		0.0108488	0.0100666	0.0209153	2808.21	1.92347	0	0	0	0	0.0098302	111.462	1.74288	0	0	0	0	113.214
49	W4100	99.5273	27.7149	W	4100	-0.41	-0.91	25.57	4.85696	-5.75										1256.64						1		5.12e-05	4.75085e-05	9.87085e-05	2337.44	1.22067	0	0	0	0	4.6393e-05	161.202	1.10606	0	0	0	0	162.308
50	W4200	99.5293	27.7149	W	4200	-0.37	-0.93	25.98	3.59819	1.375										1256.64						2		0.0122108	0.0113304	0.0235413	1930.91	1.64707	1.36653	0	0	0	0.0110644	175.772	1.49243	0.505617	0	0	0	177.781
